# Supplementary material for: An early predictive model for Kawasaki disease shock syndrome in children in central China
Source: Front Cardiovasc Med. 2024 May 27;11:1405012. doi: 10.3389/fcvm.2024.1405012 (PMC11163032; doi:10.3389/fcvm.2024.1405012)
Supplement: Supplementary file 1 [file Datasheet1.zip]

Archive with 3 entries (2 files):
- Data Sheet 1_v1/
- Data Sheet 1_v1/Supplementary Table 1 and 2.xlsx
- Data Sheet 1_v1/Supplementary Table 3.xlsx
