# Supplementary material for: An early predictive model for Kawasaki disease shock syndrome in children in central China
Source: Front Cardiovasc Med. 2024 May 27;11:1405012. doi: 10.3389/fcvm.2024.1405012 (PMC11163032; doi:10.3389/fcvm.2024.1405012)
Supplement: Supplementary file 1 [file Datasheet1.zip › Data Sheet 1_v1/Supplementary Table 1 and 2.xlsx]

## Sheet: KD
name	gender male=1	age（y）	date of discharge	Hospitalization days	weight(kg)	height(cm)	BMI		fever	rash	conjunctivitis	Lip/tongue	lymphadenitis	the four limbs	Valve regurgitation	Ventricular enlargement	Decreased cardiac function	pericardial effusion	Left common coronary artery dilation	Left anterior descending branch	Right coronary artery	CALs	APTT	TT	APTT	PT	FIB	FIB value	INR	IFN-r	IL-6	IL-10	IL-2	TNF-α	IL-4	IL-17A	CRP	RBC	WBC	HB	PLT	N	L	NLR	NLR VALUE	EOS	N%	BNP	IgE
1	1	3.01	2016-02-10 11:58:00	5	15.50	99.00	15.8147	15.8147	9	1	0	1	1	1	0	0	0		0	0	0	0	25.9000	15.6000	25.9000	10.7000	4.34	1	0.9100	6.6300	10.2100	5.6500	4.2000	3.9100	3.6900		23.6000	4.5900	14.6000	115.0000	521.0000	8.9800	4.0600	2.21182	0	2.4000	61.5000	74.0000	115.0000
2	1	0.67	2016-02-07 12:01:00	4	9.80	71.00	19.4406	19.4406	11	1	1	1	0	1	0	0	0	0	0	0	0	0	31.9000	18.2000	31.9000	13.2000	2.53	1	1.1100								28.1000	3.7600	21.4800	81.0000	554.0000	12.8500	4.4700	2.87472	0	13.1000	59.9000	1131.0000
3	2	0.43	2016-02-11 10:20:00	7	8.50	67.00	18.9352	18.9352	5	0	1	1	1	1	0	0	0	0	0	0	0	0	38.6000	16.8000	38.6000	11.4000	5.5	0	0.9600	30.7100	639.3200	31.3800	5.0300	6.6100	2.1700		51.8000	5.1900	7.5100	160.0000	271.0000	4.6600	2.3800	1.95798	0	0.6000	62.1000		4.3000
4	2	1.82	2016-02-12 09:34:00	5	10.00	80.00	15.625	15.625	7	1	1	0	1	1	1	0	0	0	0	0	1	1	35.8000	15.4000	35.8000	12.1000	5.5	0	1.0200	2.8600	8.6600	5.4900	1.4700	2.2700	1.8800		89.0000	3.7600	11.4700	99.0000	546.0000	6.6400	3.6400	1.82418	0	3.3000	58.0000	270.0000	68.1000
5	1	1.30	2016-02-14 15:51:00	10	11.00	84.00	15.5896	15.5896	7	1	1	1	1	0	0	0	0	0	0	0	0	0	26.8000	16.3000	26.8000	11.2000	3.51	1	0.9500	4.2400	20.1300	11.7400	4.3900	0.3300	1.9000		48.2000	4.4100	15.6700	116.0000	388.0000	10.2000	3.9900	2.55639	0	0.4000	65.1000		59.0000
6	1	1.52	2016-02-15 09:52:00	4	11.50	82.00	17.1029	17.1029	5	1	1	1	0	1	0	0	0	0	0	1	0	1	33.4000	16.3000	33.4000	11.6000	4.97	1	0.9900	4.3300	47.3300	5.5700	5.1800	2.3700	2.9200		32.3000	3.9800	13.6000	105.0000	520.0000	9.0800	3.0200	3.00662	0	5.8000	66.8000		1430.0000
7	1	0.97	2016-02-16 09:54:00	5	10.00	74.00	18.2615	18.2615	4	0	1	1	1	0	0	0	0	0	0	0	0	0	29.1000	17.2000	29.1000	12.2000	4.69	1	1.0500	31.2000	1019.5500	29.4400	4.8100	5.9000	3.9700		24.1000	4.2500	18.2900	113.0000	386.0000	9.9900	6.4900	1.53929	0	4.7000	54.6000		21.4000
8	1	1.07	2016-02-17 09:36:00	4	10.00	77.00	16.8663	16.8663	5	1	1	1	1	0	1	0	0	0	0	0	0	0	28.9000	19.2000	28.9000	12.0000	4.01	1	1.0300	5.1200	11.8100	5.3200	3.7000	5.1400	4.3800		7.5000	3.8900	11.0500	98.0000	554.0000	3.9100	5.3700	0.728119	0	11.4000	35.3000	176.0000	23.4000
9	1	2.43	2016-02-19 10:45:00	3	12.50	92.00	14.7684	14.7684	4	1	1	1	1	0	0	0	0	0	0	0	0	0	24.1000	17.7000	24.1000	11.7000	4.94	1	1.0000	7.4700	57.2900	8.4500	6.2100	5.5000	4.2100		38.2000	4.2400	13.8100	115.0000	467.0000	8.3600	3.9600	2.11111	0	4.0000	60.7000		150.0000
10	2	3.65	2017-06-18 12:31:00	5	14.00	100.00	14	14	6	1	1	1	0	1	0	0	0	0	0	0	0	0	26.0000	14.4000	26.0000	11.7000	4.08	1	0.9800	4.9500	23.0800	4.4900	3.5900	3.9600	3.7300		61.8000	4.1600	8.2100	116.0000	372.0000	5.0200	2.2800	2.20175	0	1.0000	61.1000		96.3000
11	2	0.32	2017-06-19 10:19:00	6	5.50	60.00	15.2778	15.2778	5	1	0	1	1	1	0	0	0	0	0	0	0	0	36.9000	17.6000	36.9000	11.9000	4.81	1	1.0200	79.2700	384.0600	94.1200	32.5300	97.7000	24.2800		22.8000	3.5700	10.5900	102.0000	691.0000	3.3900	6.2000	0.546774	0	4.0000	32.0000		22.5000
12	1	2.77	2017-06-20 11:21:00	4	25.50	82.00	37.9239	37.9239	6	1	1	1	0	1	0	0	0	0	0	0	0	0	32.3000	16.6000	32.3000	12.7000	7.35	0	1.0900	5.7900	674.9100	5.8200	3.1700	4.0100	4.4500		119.0000	4.1600	15.5600	116.0000	484.0000	10.6800	3.8400	2.78125	0	2.8000	68.6000	212.0000	50.2000
13	2	3.02	2017-06-21 11:25:00	10	12.50	95.00	13.8504	13.8504	11	0	1	1	1	1	0	0	0	0	0	0	0	0	30.5000	17.4000	30.5000	14.1000	5.51	0	1.2300	6.6300	10.2100	5.6500	4.2000	3.9100	3.6900		112.0000	4.4400	5.7300	126.0000	261.0000	4.6900	0.8200	5.71951	0	2.2000	81.9000		251.0000
14	1	1.07	2017-06-23 09:08:00	5	10.00	78.00	16.4366	16.4366	5	0	1	1	0	1	0	0	0	0	0	0	0	0	27.5000	18.3000	27.5000	12.1000	4.11	1	1.0400	10.4700	18.6500	8.0100	8.7800	5.7500	7.2000		15.7000	4.4700	19.5900	116.0000	898.0000	9.1500	8.0800	1.13243	0	6.3000	46.7000	155.0000	25.6000
15	1	11.09	2017-06-24 09:12:00	5	46.00	150.00	20.4444	20.4444	5	1	1	0	1	1	0	0	0	0	0	0	0	0	22.8000	18.8000	22.8000	11.8000	2.18	1	1.0100	3.6400	8.5500	3.4000	3.7700	3.2900	3.3500		12.1000	4.3700	13.6700	124.0000	312.0000	12.9700	0.5800	22.3621	6	0.1000	94.9000		8.5900
16	1	1.01	2017-06-25 09:18:00	7	10.00	78.00	16.4366	16.4366	6	1	0	1	1	1	0	0	0	0	0	0	0	0	38.5000	17.1000	38.5000	12.1000	6.92	0	1.0400	20.1000	237.6300	18.1500	8.9000	16.1700	10.3600		23.2000	3.6800	20.2800	93.0000	462.0000	12.6500	4.7600	2.65756	0	6.4000	62.3000		51.3000
17	1	2.33	2017-06-25 09:58:00	6	13.00	88.00	16.7872	16.7872	7	1	1	1	0	1	0	0	0	0	0	0	0	0	30.0000	17.6000	30.0000	11.5000	6.92	0	0.9800								39.4000	3.4900	8.2200	97.0000	565.0000	2.8400	4.2600	0.666667	0	6.6000	34.6000		96.3000
18	1	0.76	2017-06-26 09:07:00	4	8.00	72.00	15.4321	15.4321	4	1	1	1	0	1	0	0	0	0	0	0	0	0	35.9000	17.7000	35.9000	11.3000	6.65	0	0.9600	5.7000	70.8600	7.2000	3.7300	3.1300	3.7600		66.2000	3.4000	14.9500	95.0000	705.0000	8.8500	4.8800	1.81352	0	0.6000	59.3000		151.0000
19	2	1.91	2017-06-26 10:02:00	8	11.00	85.00	15.2249	15.2249	4	1	1	1	0	1	0	0	0	0	0	0	0	0	25.5000	16.8000	25.5000	11.5000	6.15	0	0.9800	13.7700	54.6500	6.5900	3.3100	4.2200	3.2800		45.2000	3.8400	14.3900	102.0000	245.0000	9.4700	3.3900	2.79351	0	3.6000	65.8000	190.0000	10.2000
20	2	6.39	2017-06-27 09:03:00	6	21.00	119.00	14.8295	14.8295	4	0	1	1	1	1	0	0	0	0	0	0	0	0	29.2000	16.5000	29.2000	12.8000	3.37	1	1.0800	3.9600	505.4600	6.0600	3.4500	2.8200	3.5900		40.5000	4.7700	10.8700	131.0000	498.0000	7.8100	2.7800	2.80935	0	0.6000	72.0000	138.0000	2.28
21	1	1.59	2017-06-27 09:03:00	4	10.00	84.00	14.1723	14.1723	4	1	1	0	1	0	0	0	0	0	0	0	0	0	42.1000	17.4000	42.1000	12.5000	4.06	1	1.0700	6.0000	143.4900	12.6600	3.7600	5.1700	3.4300		39.8000	4.2400	7.9000	114.0000	335.0000	2.0800	4.9100	0.423625	0	2.2000	26.3000		4.7000
22	1	3.81	2018-04-09 10:17:00	4	14.00	103.00	13.1963	13.1963	4	1	1	1	0	1	0	0	0	0	0	0	0	0	29.9000	16.5000	29.9000	12.5000	7.01	0	1.0700	6.4600	95.4900	5.4100	4.4100	3.5000	3.4200		26.1000	3.6800	16.2500	106.0000	384.0000	14.1400	1.5400	9.18182	6	0.8000	87.0000		84.5000
23	1	2.06	2018-04-10 09:03:00	4	13.00	91.00	15.6986	15.6986	5	1	1	1	1	0	0	0	0	0	0	0	0	0	34.1000	17.4000	34.1000	10.9000	4.46	1	0.9300	12.2100	60.2000	51.5300	6.0600	4.9400	3.5200		26.0000	4.5100	9.9100	131.0000	272.0000	6.4800	2.4000	2.7	0	4.3000	65.5000		216.0000
24	1	0.52	2018-04-10 12:15:00	13	7.50	67.00	16.7075	16.7075	11	1	1	1	0	1	0	0	0	0	1	1	1	1	29.4000	17.7000	29.4000	13.2000	4.46	1	1.1400	18.7800	28.9900	25.8800	8.8200	10.6000	5.1100		118.0000	3.5700	10.8800	92.0000	305.0000	8.5300	1.6700	5.10778	0	2.7000	78.4000		174.0000
25	1	3.06	2018-04-11 09:55:00	9	11.50	91.00	13.8872	13.8872	5	1	1	0	1	1	0	0	0	0	0	0	0	0	29.9000	17.3000	29.9000	11.1000	4.46	1	0.9400	22.5800	72.8800	73.7900	4.5200	3.7600	4.4900		35.7000	4.0600	11.9400	112.0000	146.0000	8.5000	2.2700	3.74449	0	5.8000	71.1000	1847.0000	625.0000
26	2	4.14	2018-04-12 09:42:00	5	17.50	103.00	16.4954	16.4954	6	1	1	1	0	1	0	0	0	0	0	0	0	0	25.3000	17.7000	25.3000	11.2000	3.97	1	0.9500	3.7200	7.8000	4.4100	3.6300	3.2400	3.3500		5.5400	4.1000	8.2800	114.0000	532.0000	3.7300	3.6600	1.01913	0	3.6000	45.2000		233.0000
27	1	1.49	2018-04-13 08:57:00	8	11.00	83.00	15.9675	15.9675	4	0	1	1	1	1	1	0	0	0	0	0	0	0	39.6000	16.3000	39.6000	12.2000	3.72	1	1.0500								89.7000	4.0700	10.2000	102.0000	111.0000	5.5100	2.8000	1.96786	0	4.4000	53.9000		48.2000
28	2	2.49	2018-04-13 10:48:00	9	15.00	97.00	15.9422	15.9422	4	1	1	1	1	0	1	0	0	0	0	0	0	0	22.6000	16.8000	22.6000	11.2000	6.65	0	0.9500	21.7800	388.7300	17.2100	5.8700	6.4600	4.7600		138.0000	4.7500	19.2600	91.0000	319.0000	16.0800	2.1800	7.37615	0	1.4000	83.5000		164.0000
29	1	3.31	2018-04-14 09:10:00	7	21.50	110.00	17.7686	17.7686	3	1	1	1	1	0	0	0	0	0	0	0	0	0	29.7000	17.8000	29.7000	12.5000	4.69	1	1.0700	14.0400	31.7000	11.0400	4.0200	5.4000	4.0000		39.2000	4.1900	5.2800	115.0000	283.0000	2.9800	1.6800	1.77381	0	0.8000	56.2000	217.0000	52.4000
30	1	2.85	2018-04-14 09:50:00	7	16.00	102.00	15.3787	15.3787	4	1	1	1	0	1	0	0	0	0	0	0	0	0	25.8000	17.4000	25.8000	11.5000	6.52	0	0.9800	2.2700	70.6800	5.8600	4.0500	4.2200	4.2800		131.0000	3.6100	15.3200	105.0000	468.0000	11.2900	2.4100	4.68465	0	4.3000	73.6000		8.5300
31	1	4.06	2018-04-15 09:50:00	11	16.50	108.00	14.1461	14.1461	5	1	1	1	0	1	1	1	1	0	0	0	0	0	35.5000	16.6000	35.5000	14.2000	6.92	0	1.2400	15.5200	4183.3500	60.8300	5.2500	4.4300	4.0700		198.0000	3.5100	11.3900	105.0000	253.0000	10.6100	0.5700	18.614	6	0.2000	93.1000	>9000	128.0000
32	1	1.96	2018-04-15 09:51:00	7	11.50	85.00	15.917	15.917	11	1	1	1	1	0	0	0	0	0	0	1	1	1	27.0000	19.2000	27.0000	11.5000	3.97	1	0.9800								3.7200	3.6600	5.9200	97.0000	508.0000	0.8100	3.6600	0.221311	0	5.1000	13.7000		28.0000
33	1	3.65	2018-04-16 13:45:00	4	13.00	100.00	13	13	4	1	1	0	1	0	1	0	0	0	0	0	0	0	26.3000	17.6000	26.3000	11.8000	7.5	0	1.0100	3.3900	41.3500	5.1200	5.4300	3.2400	3.4500		13.4000	4.2300	6.1000	112.0000	869.0000	2.9800	2.2900	1.30131	0	5.0000	48.9000
34	1	5.03	2018-04-17 10:22:00	5	13.50	100.00	13.5	13.5	5	0	1	1	1	0	0	0	0	0	0	0	0	0	30.6000	17.4000	30.6000	11.5000	4.94	1	0.9800	29.8600	160.0700	22.4300	8.0100	10.7000	5.9400		80.0000	3.9100	13.6600	110.0000	303.0000	8.0400	4.5700	1.7593	0	0.4000	58.8000		173.0000
35	1	6.21	2018-04-17 10:31:00	6	31.00	123.00	20.4904	20.4904	5	1	1	1	0	1	0	0	0	0	0	0	0	0	27.3000	16.0000	27.3000	11.6000	7.83	0	0.9900	11.1700	32.9800	14.6300	4.5900	5.5500	3.4500		40.0000	4.2200	10.5600	114.0000	338.0000	7.4600	2.0800	3.58654	0	2.1000	70.6000
36	1	2.03	2018-04-19 09:14:00	4	10.50	88.00	13.5589	13.5589	7	1	1	1	1	1	0	0	0	0	0	0	0	0	33.1000	15.7000	33.1000	11.8000	5.47	0	1.0100	4.4600	24.3800	4.0300	2.8900	2.9800	2.8700		27.9000	4.9000	19.1700	126.0000	636.0000	12.3300	4.5600	2.70395	0	4.9000	64.3000		394.0000
37	1	4.17	2018-04-23 10:06:00	7	19.50	108.00	16.7181	16.7181	4	1	0	1	1	0	0	0	0	0	0	0	0	0	26.7000	16.4000	26.7000	11.7000	3.78	1	1.0000	6.1200	116.7700	4.7400	3.4500	3.9600	3.3100		22.4000	4.0900	15.0500	109.0000	317.0000	11.2600	2.6500	4.24906	0	0.8000	74.8000		107.0000
38	1	5.75	2018-04-25 09:10:00	5	19.50	114.00	15.0046	15.0046	4	1	1	1	1	1	0	1	0	0	0	0	0	0	26.3000	17.4000	26.3000	13.7000	7.13	0	1.1900	7.8100	59.9500	8.9300	4.1200	3.5500	2.7300		28.8000	3.4600	6.8400	104.0000	450.0000	2.7200	3.4400	0.790698	0	4.5000	39.8000		39.7000
39	2	1.60	2018-04-25 09:23:00	7	12.50	85.00	17.301	17.301	4	1	1	1	0	1	1	0	0	0	0	0	0	0	24.6000	16.4000	24.6000	11.3000	6.66	0	0.9600	22.4900	275.2600	10.2100	6.5000	5.5500	3.8600		81.5000	5.3200	21.7500	103.0000	349.0000	16.6500	3.6200	4.59945	0	0.4000	76.4000
40	1	0.93	2018-04-26 09:30:00	6	8.00	71.00	15.8699	15.8699	7	1	1	1	1	0	1	0	0	0	0	0	0	0	31.0000	19.4000	31.0000	11.5000	5.66	0	0.9800	23.0200	173.5200	18.8500	11.8600	11.6400	4.4200		39.1000	4.0400	15.2600	93.0000	436.0000	7.5900	6.3300	1.19905	0	2.9000	49.7000		13.4000
41	1	1.51	2018-04-29 09:38:00	4	11.00	83.00	15.9675	15.9675	5	1	1	0	1	0	1	0	0	0	0	0	0	0	23.0000	17.4000	23.0000	11.9000	5.73	0	1.0200	18.7800	28.9900	25.8800	8.8200	10.6000	5.1100		82.9000	3.7900	7.4700	101.0000	447.0000	5.3200	1.3800	3.85507	0	1.8000	71.2000		175.0000
42	1	1.12	2018-04-30 09:36:00	4	11.50	80.00	17.9688	17.9688	8	0	1	1	1	1	0	0	0	0	0	0	0	0	33.1000	17.3000	33.1000	12.1000	5.43	0	1.0400	10.9100	64.4800	8.0900	6.0600	5.1900	4.5600		11.4000	4.1100	9.5900	110.0000	268.0000	5.5400	2.9700	1.86532	0	4.9000	57.8000		30.0000
43	2	1.65	2018-05-01 11:13:00	3	11.50	83.00	16.6933	16.6933	6	0	1	1	1	1	0	0	0	0	0	0	0	0	24.3000	15.3000	24.3000	10.6000	7.02	0	0.9000	13.4300	57.9100	7.1200	4.6300	4.2200	4.1100		49.9000	4.1500	13.7000	110.0000	405.0000	4.5400	7.7300	0.587322	0	1.2000	33.2000		109.0000
44	2	1.48	2018-05-02 09:21:00	5	10.50	84.00	14.881	14.881	6	1	1	1	0	1	0	0	0	0	0	0	0	0	23.1000	17.8000	23.1000	11.4000	7.5	0	0.9700	8.1600	179.6700	6.5100	4.5200	5.1400	4.2800		90.8000	4.0400	11.2700	104.0000	529.0000	6.1200	3.9500	1.54937	0	1.8000	54.3000		26.8000
45	2	2.69	2018-06-07 09:56:00	3	13.00	96.00	14.1059	14.1059	7	1	1	1	0	0	1	0	0	0	0	0	0	0	22.9000	17.6000	22.9000	11.6000	4.04	1	0.9900	6.9600	4.2100	4.6200	3.3800	3.8600	3.1400		16.9000	4.2000	9.7600	110.0000	342.0000	4.1400	4.8100	0.860707	0	2.9000	42.4000		91.9000
46	2	1.13	2018-06-07 09:58:00	4	10.00	77.00	16.8663	16.8663	8	1	1	1	1	0	1	0	0	0	0	0	0	0	26.5000	15.5000	26.5000	11.7000	7.83	0	1.0000	51.7400	407.5000	29.1700	20.6800	15.2400	4.4900		119.0000	4.0000	23.0300	103.0000	409.0000	17.7900	3.5700	4.98319	0	4.2000	77.1000	1393.0000	136.0000
47	1	1.89	2018-06-09 10:12:00	5	13.00	83.00	18.8707	18.8707	5	1	1	1	0	1	1	0	0	0	0	0	0	0	38.6000	15.4000	38.6000	12.4000	8.29	0	1.0700	7.3000	5.0500	6.1500	3.5900	3.8600	2.8000		69.0000	3.7500	7.0400	100.0000	453.0000	5.5900	1.2900	4.33333	0	0.2000	79.3000		371.0000
48	1	1.03	2018-06-20 10:39:00	4	11.50	78.00	18.902	18.902	6	1	0	1	1	1	0	0	0	0	0	0	0	0	34.5000	15.8000	34.5000	12.3000	7.83	0	1.0600	9.1800	129.7300	9.5700	3.2800	5.1400	2.1800		92.7000	4.2300	14.5600	113.0000	353.0000	7.5100	6.1000	1.23115	0	1.0000	51.6000		18.0000
49	2	12.71	2018-06-21 09:32:00	7	40.00	159.00	15.8222	15.8222	4	1	1	0	1	1	0	0	0	0	0	0	0	0	35.3000	19.6000	35.3000	10.8000	3.09	1	0.9200	13.4200	16.3700	13.7700	3.6600	3.6500	2.1400		19.2000	4.2900	4.8200	119.0000	139.0000	1.7000	1.8100	0.939227	0	9.7000	35.5000		249.0000
50	2	3.04	2018-06-22 10:09:00	4	14.00	96.00	15.191	15.191	5	0	1	1	0	1	1	0	0	0	0	0	0	0	38.9000	16.4000	38.9000	13.9000	6.48	0	1.2100	38.1600	560.6100	25.0300	3.3100	3.9100	2.5900		47.3000	4.0400	14.0300	113.0000	124.0000	11.3300	2.0200	5.60891	0	3.9000	80.7000		30.6000
51	1	5.50	2018-06-23 11:11:00	6	21.00	118.00	15.0819	15.0819	5	1	1	1	1	0	0	0	0	0	0	0	0	0	32.5000	18.1000	32.5000	12.5000	5	1	1.0700	11.1700	32.9800	14.6300	4.5900	5.5500	3.4500		43.7000	4.1900	11.1200	118.0000	191.0000	8.3600	2.1600	3.87037	0	0.6000	75.2000		146.0000
52	1	5.45	2018-06-24 09:28:00	5	18.50	112.00	14.7481	14.7481	6	1	1	1	0	1	0	0	0	0	0	0	0	0	28.6000	16.2000	28.6000	11.5000	3.7	1	0.9800	15.7800	209.1400	7.6500	7.9800	7.4600	6.9500		98.2000	4.3200	12.2700	118.0000	328.0000	10.0900	2.0100	5.0199	0	0.2000	82.2000		2.35
53	1	4.60	2018-06-24 12:36:00	3	16.00	105.00	14.5125	14.5125	7	1	1	1	0	1	1	0	0	0	0	0	0	0	28.7000	16.2000	28.7000	11.2000	5.47	0	0.9500	13.8600	43.7400	7.1300	4.0200	7.9700	6.0800		109.0000	3.6500	14.2800	99.0000	357.0000	10.8100	2.5100	4.30677	0	2.9000	75.7000		1860.0000
54	2	1.30	2018-06-25 11:30:00	5	10.00	77.00	16.8663	16.8663	7	1	1	1	1	0	0	0	0	0	0	0	0	0	35.7000	17.3000	35.7000	13.2000	5.92	0	1.1400	43.6900	255.4000	25.8800	5.2100	23.6800	6.7500		26.1000	4.1900	11.8500	110.0000	363.0000	8.0700	2.8500	2.83158	0	2.2000	68.0000		8.2600
55	2	0.53	2018-06-26 09:43:00	4	6.00	68.00	12.9758	12.9758	5	1	1	1	0	1	0	0	0	0	0	0	0	0	30.4000	16.6000	30.4000	11.5000	7.13	0	0.9800	750.6700	892.0200	280.9300	73.4500	223.4200	68.1700		114.0000	3.0700	10.6900	81.0000	341.0000	5.1600	3.9000	1.32308	0	6.1000	48.2000		8.7400
56	2	1.46	2020-06-14 10:06:00	12	9.50	81.00	14.4795	14.4795	7	1	0	1	1	1	0	0	0	0	0	0	0	0	40.0000	14.9000	40.0000	15.9000	7.02	0	1.4000	17.1900	1355.1800	191.7500	10.2100	3.6500	3.2100		48.6000	3.9600	6.5300	109.0000	350.0000	3.4700	1.4700	2.36054	0	22.3000	52.9000	>9000	44.2000
57	1	2.88	2020-06-15 10:20:00	4	13.00	99.00	13.264	13.264	3	1	1	0	1	1	1	0	0	0	0	0	0	0	22.1000	17.9000	22.1000	10.9000	7.9	0	0.9300	5.5300	44.2800	4.7900	2.1500	5.3400	2.7600		47.2000	3.5500	9.5600	101.0000	751.0000	5.8200	2.9200	1.99315	0	2.2000	60.8000		228.0000
58	2	1.54	2020-06-15 11:25:00	4	12.00	85.00	16.609	16.609	6	0	1	1	1	1	1	0	0	0	0	0	0	0	35.2000	17.6000	35.2000	11.4000	4.51	1	0.9700	17.0000	44.2800	12.9000	3.5900	5.5000	4.9400		38.5000	4.0500	9.1500	112.0000	170.0000	3.6400	3.7600	0.968085	0	8.4000	39.8000		21.4000
59	2	6.06	2020-06-17 11:40:00	11	18.00	116.00	13.3769	13.3769	4	1	1	1	0	1	0	0	0	0	0	0	1	1	48.9000	15.8000	48.9000	13.0000	5.08	1	1.1200	63.0100	456.3800	25.2200	3.7700	3.7000	2.9000		107.0000	4.2800	10.6400	122.0000	148.0000	9.3400	0.9500	9.83158	6	2.4000	87.9000	149.0000	14.7000
60	2	3.34	2020-06-19 09:54:00	4	12.50	95.00	13.8504	13.8504	5	1	1	0	1	1	1	0	0	0	0	0	0	0	28.5000	16.5000	28.5000	12.5000	8.8	0	1.0700	17.6300	296.9500	55.3200	4.4500	5.9500	3.4500		159.0000	4.0600	12.8100	111.0000	276.0000	10.7500	1.3300	8.08271	6	0.6000	83.9000		159.0000
61	1	4.46	2020-06-20 09:25:00	14	16.50	108.00	14.1461	14.1461	8	1	1	1	1	0	0	0	0	0	0	0	0	0	30.7000	16.2000	30.7000	11.9000	6.66	0	1.0200	7.3000	92.5200	5.6100	3.2800	4.5800	3.0700		66.3000	3.9700	21.0900	116.0000	686.0000	16.3900	4.2700	3.83841	0	0.2000	77.7000	<60
62	1	2.08	2020-06-21 10:30:00	5	12.00	87.00	15.8541	15.8541	4	1	1	1	0	1	1	0	0	0	0	0	0	0	28.7000	18.2000	28.7000	12.2000	5.43	0	1.0500	19.1300	174.6100	16.3900	4.0200	5.6500	4.2400		87.2000	3.8700	13.3000	106.0000	376.0000	8.5800	3.6100	2.37673	0	3.2000	64.5000		198.0000
63	1	4.48	2020-06-22 09:00:00	5	15.00	106.00	13.3499	13.3499	5	1	1	1	1	0	0	0	0	0	0	0	0	0	30.0000	16.4000	30.0000	11.9000	7.41	0	1.0200	9.5300	417.3800	6.3900	2.9300	4.2200	3.6600		74.6000	3.6300	13.7500	100.0000	405.0000	10.6200	1.9800	5.36364	0	3.8000	77.3000		172.0000
64	1	2.04	2020-06-24 09:29:00	4	13.50	90.00	16.6667	16.6667	7	1	1	0	1	1	0	0	0	0	0	0	0	0	33.7000	16.8000	33.7000	11.8000	5.22	1	1.0100	13.7700	54.6500	6.5900	3.3100	4.2200	3.2800		13.8000	4.3800	13.8700	112.0000	381.0000	7.3600	4.5700	1.6105	0	7.7000	53.2000		101.0000
65	2	5.79	2020-06-26 09:43:00	4	19.50	114.00	15.0046	15.0046	5	1	1	1	1	0	0	0	0	0	0	0	0	0	31.3000	16.4000	31.3000	11.6000	7.9	0	0.9900	9.2700	34.3800	16.0000	3.2100	4.2700	4.2100		106.0000	3.9500	11.5400	109.0000	266.0000	9.3400	1.5400	6.06494	0	1.0000	81.0000		101.0000
66	1	4.75	2020-12-10 10:28:00	5	17.00	105.00	15.4195	15.4195	6	0	1	1	1	1	0	0	0	0	0	0	0	0	24.7000	16.3000	24.7000	11.2000	4.56	1	0.9500	4.4600	7.8000	5.6500	4.5600	4.0700	6.7500		35.8000	4.2900	6.6900	117.0000	373.0000	3.8200	1.8600	2.05376	0	6.3000	57.2000	166.0000	156.0000
67	1	0.64	2020-12-11 09:10:00	5	10.00	70.00	20.4082	20.4082	7	1	1	1	1	0	0	0	0	0	0	0	0	0	24.3000	16.8000	24.3000	11.0000	7.02	0	0.9300	13.2500	221.5000	54.0700	4.5200	5.1400	3.4500		198.0000	3.6300	24.0100	100.0000	570.0000	17.6000	5.2700	3.33966	0	4.1000	73.2000		17.4000
68	2	1.93	2020-12-12 09:04:00	5	11.00	84.00	15.5896	15.5896	5	1	1	1	0	1	0	0	0	0	0	0	0	0	32.1000	17.0000	32.1000	14.3000	5.47	0	1.2300	5.5100	194.3300	22.3600	3.1100	8.5200	3.5300	10.0500	37.2000	3.7700	11.2500	102.0000	333.0000	6.3400	3.3600	1.8869	0	3.8000	56.3000		691.0000
69	1	3.40	2020-12-13 10:13:00	5	16.00	98.00	16.6597	16.6597	5	1	0	1	1	1	1	0	0	0	0	0	0	0	34.5000	15.7000	34.5000	13.2000	6.92	0	1.1600	5.2900	404.2600	24.8500	4.0600	5.9800	3.9700	5.7400	161.0000	3.7200	15.7500	100.0000	330.0000	12.7800	1.7900	7.13966	0	2.1000	81.1000		73.1000
70	2	10.22	2020-12-15 09:17:00	4	29.50	140.00	15.051	15.051	6	1	1	0	1	1	0	0	0	0	0	0	0	0	31.2000	17.2000	31.2000	13.9000	3.62	1	1.2100	3.1300	15.6000	6.1100	2.8500	3.4700	2.5800	1.6000	30.9000	4.3000	12.7300	121.0000	372.0000	11.0400	1.0600	10.4151	6	0.2000	86.7000		2.35
71	1	5.22	2020-12-16 10:03:00	5	21.00	119.00	14.8295	14.8295	6	1	1	1	1	0	1	0	0	0	0	0	0	0	40.7000	17.6000	40.7000	12.3000	5.51	0	1.0500	4.0700	151.9100	21.0400	2.8500	3.7400	2.7800	3.6300	119.0000	3.5900	11.3000	103.0000	323.0000	9.4300	0.9300	10.1398	6	3.0000	83.4000		33.0000
72	1	2.52	2020-12-18 12:00:00	11	11.50	91.00	13.8872	13.8872	6	0	1	1	1	1	0	0	0	0	0	0	0	0	36.5000	15.7000	36.5000	13.8000	8.8	0	1.2000	11.0800	177.9600	15.5300	3.5600	3.9100	5.7700		118.0000	4.0500	16.2900	106.0000	479.0000	13.1300	2.3100	5.68398	0	0.8000	80.6000	376.0000	492.0000
73	1	2.69	2020-12-19 09:27:00	5	14.00	98.00	14.5773	14.5773	7	1	1	1	1	0	0	0	0	0	0	0	0	0	26.6000	16.2000	26.6000	12.3000	6.66	0	1.0500	18.4300	186.1900	37.0200	9.7300	5.5200	5.0000	39.1500	44.5000	3.9800	8.2800	115.0000	341.0000	6.8300	1.0100	6.76238	0	2.0000	82.4000		101.0000
74	1	0.96	2020-12-20 10:06:00	4	9.50	75.00	16.8889	16.8889	4	1	1	0	1	1	1	0	0	0	0	0	0	0	42.7000	15.3000	42.7000	15.7000	8.29	0	1.3800	23.9000	141.7700	51.7200	5.2300	10.5300	5.4000	57.3500	112.0000	4.2700	11.0600	112.0000	537.0000	7.8300	2.4400	3.20902	0	1.1000	70.7000		79.2000
75	2	0.65	2020-12-21 09:36:00	4	7.50	67.00	16.7075	16.7075	5	1	1	1	0	1	0	0	0	0	0	0	0	0	41.6000	16.4000	41.6000	14.5000	5.73	0	1.2600	12.7500	310.7900	21.7500	4.9300	6.7900	3.5800	11.1800	69.9000	4.0000	13.0600	98.0000	231.0000	7.0800	4.8600	1.45679	0	4.2000	54.2000		54.2000
76	1	1.93	2020-12-24 11:10:00	5	11.00	86.00	14.8729	14.8729	5	1	1	1	1	0	0	0	0	0	0	0	0	0	32.1000	15.4000	32.1000	12.0000	7.41	0	1.0300	5.5000	51.8800	8.3200	3.9300	5.5700	4.1700	9.7400	68.3000	4.0600	12.7500	105.0000	338.0000	8.8100	2.6900	3.27509	0	0.1000	69.1000		130.0000
77	1	4.17	2021-05-26 09:46:00	7	13.00	102.00	12.4952	12.4952	6	1	1	1	0	1	0	0	0	0	0	0	0	0	26.4000	16.3000	26.4000	11.4000	3.78	1	0.9700	6.2900	297.3400	9.9500	4.4500	4.3600	4.1200	36.7400	32.7000	4.1700	7.3300	115.0000	278.0000	5.9500	1.1900	5	0	1.0000	81.2000		423.0000
78	1	1.25	2021-05-26 10:21:00	5	9.00	79.00	14.4208	14.4208	5	1	1	1	1	0	0	0	0	0	0	0	0	0	29.0000	19.0000	29.0000	12.7000	3.04	1	1.0900	13.2500	59.6300	21.0300	7.1500	15.9900	6.6200	53.8900	4.4400	4.5700	11.5600	115.0000	550.0000	4.7000	5.9600	0.788591	0	0.8000	40.7000		107.0000
79	2	4.50	2021-05-28 11:14:00	3	14.00	103.00	13.1963	13.1963	5	1	1	1	1	1	0	0	0	0	0	0	0	0	36.1000	15.3000	36.1000	13.0000	6.32	0	1.1100	6.1400	193.0000	7.2900	4.5800	4.7700	3.7200	10.8200	39.1000	3.5200	11.5200	97.0000	380.0000	5.2400	5.1600	1.0155	0	4.1000	45.4000		268.0000
80	1	1.20	2021-05-30 16:19:00	2	10.50	79.00	16.8242	16.8242	7	0	1	1	1	1	0	0	0	0	0	0	0	0	30.8000	17.2000	30.8000	13.1000	5.22	1	1.1200	40.4200	94.9300	21.5500	5.4000	11.2800	7.6900	97.7800	42.0000	4.7100	17.6800	100.0000	455.0000	10.7200	5.1900	2.06551	0	3.3000	60.7000		26.3000
81	2	3.94	2021-05-31 10:23:00	5	15.00	112.00	11.9579	11.9579	6	1	1	1	1	0	0	0	0	0	0	0	0	0	39.0000	17.5000	39.0000	11.9000	3.41	1	1.0200	6.0000	143.4900	12.6600	3.7600	5.1700	3.4300	4.7300	40.7000	3.9800	7.8900	110.0000	213.0000	3.4500	3.7800	0.912698	0	0.9000	43.8000		143.0000
82	2	3.44	2021-06-01 10:50:00	5	13.00	100.00	13	13	8	1	1	1	1	0	0	0	0	0	0	0	0	0	31.0000	17.1000	31.0000	13.8000	8.29	0	1.2000	6.4300	32.2600	9.6300	4.7500	7.0200	4.9600	30.2100	36.1000	3.7200	12.2700	100.0000	463.0000	7.5300	3.2400	2.32407	0	1.9000	61.4000		252.0000
83	2	1.05	2021-06-02 12:48:00	4	8.30	68.00	17.9498	17.9498	8	1	0	1	1	1	0	0	0	0	0	0	0	0	35.5000	15.9000	35.5000	14.2000	8.29	0	1.2400	9.4400	51.2700	24.6500	5.1900	6.0400	4.4100	17.2000	69.9000	4.2200	17.9700	115.0000	417.0000	12.7900	3.7000	3.45676	0	1.2000	71.1000	1392.0000	117.0000
84	2	1.29	2021-06-04 10:22:00	4	11.50	84.00	16.2982	16.2982	9	1	1	1	0	1	0	0	0	0	0	0	0	0	31.1000	16.4000	31.1000	12.2000	6.33	0	1.0500	4.5600	38.0600	8.5000	3.3200	4.4200	4.0700	2.9900	92.4000	4.0800	8.5700	104.0000	355.0000	5.3000	2.4300	2.18107	0	2.4000	61.6000		13.7000
85	1	3.78	2021-06-05 11:22:00	10	13.00	95.00	14.4044	14.4044	8	1	1	1	0	1	1	0	0	0	0	0	0	0	37.0000	15.2000	37.0000	15.7000	8.8	0	1.3800	26.7500	518.0500	42.2000	10.9500	4.2200	5.6700		123.0000	4.0700	13.6000	111.0000	207.0000	11.9000	1.0000	11.9	6		87.7000		173.0000
86	1	2.40	2021-06-08 14:56:00	6	11.50	93.00	13.2963	13.2963	3	1	1	1	1	0	0	0	0	0	0	0	0	0	30.7000	15.2000	30.7000	12.2000	6.66	0	1.0500	2.9800	18.4700	5.3700	3.3700	4.5400	2.8800	1.5600	35.7000	4.0500	16.3600	110.0000	375.0000	10.9800	4.2000	2.61429	0	0.9000	67.2000		123.0000
87	2	3.18	2021-09-04 09:20:00	4	14.00	80.00	21.875	21.875	5	0	1	1	1	0	0	0	0	0	0	0	0	0	33.0000	16.9000	33.0000	11.3000	2.65	1	0.9600	21.8100	30.5400	22.6700	5.8400	5.0500	3.7200	8.6600	4.1900	4.4800	3.6900	122.0000	154.0000	1.7500	1.7100	1.02339	0	0.8000	47.4000		37.8000
88	2	0.26	2021-09-05 09:53:00	4	6.50	63.00	16.3769	16.3769	6	1	1	1	1	0	0	0	0	0	0	0	0	0	33.8000	15.2000	33.8000	11.6000	6.32	0	0.9900	5.5100	194.3300	22.3600	3.1100	8.5200	3.5300		45.7000	3.1500	16.3000	90.0000	571.0000	11.0600	3.8900	2.84319	0	2.4000	67.8000
89	1	6.33	2021-09-07 10:19:00	5	22.00	124.00	14.308	14.308	8	1	1	0	1	1	0	0	0	0	0	0	0	0	25.4000	16.0000	25.4000	10.8000	7.21	0	0.9200	5.2900	404.2600	24.8500	4.0600	5.9800	3.9700		63.0000	3.9200	13.2800	105.0000	394.0000	10.6700	1.4500	7.35862	0	0.0000	80.4000		59.6000
90	1	1.02	2021-09-08 08:24:00	5	9.00	74.00	16.4354	16.4354	6	0	1	1	0	1	0	0	0	0	0	0	0	0	30.6000	16.4000	30.6000	11.8000	5.22	1	1.0100	9.3000	69.9400	12.2800	4.4900	6.5600	4.1700	8.6600	41.0000	4.0400	8.7400	108.0000	422.0000	3.5800	4.5200	0.792035	0	0.5000	41.0000		8.5200
91	1	1.59	2021-09-11 09:00:00	5	9.50	78.00	15.6147	15.6147	7	1	1	1	0	1	0	0	0	0	0	0	0	0	26.3000	15.6000	26.3000	11.9000	7.02	0	1.0200	3.6300	39.1400	5.5700	3.5000	4.4800	3.3800	9.7400	40.6000	4.2300	9.3900	111.0000	374.0000	2.6400	5.8200	0.453608	0	1.9000	28.1000		65.6000
92	1	4.08	2021-09-12 10:09:00	4	16.00	107.00	13.975	13.975	7	1	1	1	1	0	0	0	0	0	0	0	0	0	42.1000	15.6000	42.1000	12.3000	6.59	0	1.0500	11.2400	137.6700	15.8000	7.4600	5.5700	4.4600	16.1500	27.0000	3.6700	11.2700	103.0000	243.0000	8.7500	1.3200	6.62879	0	4.6000	77.6000		25.3000
93	1	12.60	2021-09-14 10:48:00	9	45.00	145.00	21.4031	21.4031	5	1	1	1	1	0	1	0	0	0	0	0	0	0	36.8000	16.7000	36.8000	11.3000	5.47	0	0.9600	11.3100	128.1200	27.1600	3.9300	3.9600	2.9800	9.7400	119.0000	3.6300	8.7000	97.0000	141.0000	7.0000	1.3900	5.03597	0	1.6000	80.5000	1066.0000	65.1000
94	2	1.05	2021-09-15 09:50:00	4	10.00	80.00	15.625	15.625	6	1	1	0	1	0	0	0	0	0	0	0	0	0	29.7000	17.8000	29.7000	12.7000	6.92	0	1.0900								22.4000	4.1200	11.9300	111.0000	508.0000	4.9900	5.4200	0.920664	0	6.5000	41.9000		380.0000
95	2	2.60	2021-09-16 09:53:00	7	12.00	95.00	13.2964	13.2964	5	1	1	1	0	1	0	0	0	0	0	0	0	0	30.0000	16.2000	30.0000	11.6000	7.93	0	0.9900	17.7500	172.6300	35.7700	8.2800	12.3900	7.7700		87.7000	4.1800	20.8600	110.0000	383.0000	18.3600	1.5900	11.5472	6	0.1000	87.9000
96	2	3.65	2021-09-16 10:45:00	3	15.00	103.00	14.1389	14.1389	5	0	1	1	1	0	0	0	0	0	0	0	0	0	28.4000	15.0000	28.4000	12.0000	6.33	0	1.0300	2.6800	20.0600	3.0300	1.3500	2.3900	1.8300	2.1300	16.8000	4.1800	8.1700	107.0000	363.0000	5.3200	2.0600	2.58252	0	1.3000	65.2000		151.0000
97	1	4.82	2021-09-16 11:45:00	5	17.50	104.00	16.1797	16.1797	4	1	1	1	1	0	1	0	0	0	0	0	0	0	35.1000	15.6000	35.1000	14.5000	8.29	0	1.2600	0.7200	13.9100	5.0700	0.9900	1.3200	1.3600	0.5500	48.5000	4.0200	9.2900	116.0000	324.0000	5.1500	2.6200	1.96565	0	7.4000	55.5000		185.0000
98	2	1.25	2021-10-11 09:03:00	5	10.50	76.00	18.1787	18.1787	4	1	1	1	0	1	0	0	0	0	0	0	0	0	34.4000	15.8000	34.4000	11.6000	6.19	0	0.9900	4.8700	123.9500	11.5100	1.2900	2.3900	2.2400	5.3300	44.8000	3.8200	15.1400	108.0000	386.0000	9.5500	4.2600	2.24178	0	1.9000	63.1000		3.6500
99	2	1.82	2021-10-12 10:23:00	3	11.50	85.00	15.917	15.917	5	1	0	1	1	1	1	0	0	0	0	0	0	0	31.6000	15.5000	31.6000	12.9000	6.74	0	1.1100	3.6900	655.5500	13.1900	0.8700	1.5800	1.5400	0.5000	73.1000	4.2300	18.1700	107.0000	373.0000	13.7800	3.0700	4.4886	0	3.0000	75.8000		74.7000
100	2	1.00	2021-10-13 09:59:00	4	12.00	78.00	19.7239	19.7239	5	1	1	0	1	0	1	0	0	0	0	0	0	0	31.2000	15.1000	31.2000	12.8000	5.72	0	1.1000	5.1600	75.8300	17.9300	1.8600	4.3700	3.2900	3.8500	47.9000	4.1900	19.6800	112.0000	446.0000	13.3900	5.2100	2.57006	0	0.4000	68.0000		7.0500
101	2	2.06	2021-10-15 10:39:00	2	11.50	87.00	15.1936	15.1936	5	1	1	1	0	0	0	0	0	0	0	0	0	0	31.5000	16.2000	31.5000	10.3000	5.47	0	0.8800								85.4000	3.9800	5.2400	109.0000	209.0000	1.6000	2.8700	0.557491	0	2.9000	30.5000		38.1000
102	2	1.86	2021-10-16 09:13:00	5	11.50	89.00	14.5184	14.5184	6	1	1	1	0	1	0	0	0	0	0	0	0	0	36.3000	18.3000	36.3000	11.8000	3.6	1	1.0100	2.1600	4.7600	6.4300	1.0500	2.6600	1.9500	1.8500	3.8000	4.1000	5.5400	119.0000	535.0000	2.9300	1.9200	1.52604	0	1.1000	52.9000		52.8000
103	1	0.93	2021-10-17 09:38:00	9	12.00	79.00	19.2277	19.2277	5	1	1	1	1	0	0	0	0	0	0	0	0	0	39.7000	15.7000	39.7000	13.4000	4.51	1	1.1500	5.7400	105.7700	74.8700	1.4200	2.3900	1.7700	0.1500	67.9000	3.5500	10.1000	78.0000	189.0000	5.4400	3.6900	1.47425	0	1.2000	53.9000		18.5000
104	2	1.64	2021-10-18 09:40:00	4	12.00	82.00	17.8465	17.8465	6	1	1	1	1	0	0	0	0	0	0	0	0	0	27.3000	18.0000	27.3000	8.0000	6.15	0	0.6800								37.2000	3.9100	6.5100	104.0000	597.0000	1.3800	4.1100	0.335766	0	7.5000	21.1000		629.0000
105	2	8.35	2021-10-19 10:55:00	6	35.00	130.00	20.7101	20.7101	7	1	1	1	0	0	1	0	0	0	0	0	0	0	34.8000	14.8000	34.8000	11.9000	8.8	0	1.0200	14.1900	70.5300	21.4900	4.5500	8.3300	4.4100		162.0000	3.7500	14.6700	109.0000	211.0000	12.8100	1.0900	11.7523	6	0.3000	87.3000
106	1	4.88	2021-10-20 09:45:00	4	16.00	107.00	13.975	13.975	5	0	1	1	1	0	0	0	0	0	1	1	0	1	28.2000	17.0000	28.2000	10.4000	3.44	1	0.8900	26.7500	518.0500	42.2000	10.9500	4.2200	5.6700		26.5000	3.9000	5.0300	115.0000	293.0000	3.0600	1.5300	2	0	2.9000	60.8000		420.0000
107	2	2.13	2021-10-20 10:02:00	7	11.00	85.00	15.2249	15.2249	4	1	1	1	0	1	1	0	0	0	0	0	0	0	28.9000	17.0000	28.9000	13.0000	7.33	0	1.1100	4.5800	133.4900	28.8700	1.4800	2.7500	1.6500	4.4400	94.8000	4.0800	12.5100	123.0000	334.0000	10.3000	1.6900	6.09467	0	0.4000	82.4000		96.3000
108	1	0.28	2022-02-15 10:42:00	7	8.00	61.00	21.4996	21.4996	6	1	1	0	0	1	0	0	0	0	0	0	0	0	33.0000	18.1000	33.0000	13.3000	3.92	1	1.1400	15.7800	209.1400	7.6500	7.9800	7.4600	6.9500		42.1000	3.2300	11.1600	91.0000	517.0000	8.4700	2.2200	3.81532	0	0.8000	75.9000
109	1	3.32	2022-02-16 11:31:00	9	15.00	99.00	15.3046	15.3046	5	1	0	1	1	0	1	1	1	1	0	0	0	0	32.4000	16.7000	32.4000	11.8000	7.02	0	1.0100	13.5200	184.6800	59.0400	2.1200	2.8400	2.1200	0.5500	86.8000	3.9500	7.3600	120.0000	219.0000	5.8500	0.8400	6.96429	0	2.8000	79.6000	4291.0000	214.0000
110	1	0.39	2022-02-17 10:36:00	4	7.50	66.00	17.2176	17.2176	6	1	1	1	1	1	0	0	0	0	0	0	0	0	34.5000	16.8000	34.5000	10.4000	3.78	1	0.8900								39.1000	3.7000	6.8000	96.0000	605.0000	1.9100	3.8200	0.5	0	9.4000	28.1000		5.4800
111	2	3.05	2022-02-17 11:06:00	7	13.50	97.00	14.348	14.348	8	1	1	1	1	1	0	0	0	0	0	0	0	0	34.7000	15.8000	34.7000	11.6000	5.73	0	0.9900	7.9400	88.4400	52.3000	6.5500	7.1600	3.8100	4.6100	17.5000	3.9400	8.6800	112.0000	265.0000	5.7000	2.3700	2.40506	0	2.1000	65.7000		153.0000
112	1	3.80	2022-02-18 10:30:00	6	17.00	102.00	16.3399	16.3399	6	1	1	1	0	1	0	0	0	0	0	0	0	0	36.6000	15.5000	36.6000	13.5000	6.33	0	1.1700	9.6600	240.1300	14.2300	8.5800	3.7500	8.4200		25.0000	3.5100	9.2400	103.0000	379.0000	3.0600	4.5400	0.674009	0	3.6000	33.1000		63.3000
113	2	0.69	2022-02-19 09:19:00	4	9.00	70.00	18.3673	18.3673	4	1	1	1	0	0	0	0	0	0	0	0	0	0	32.8000	17.1000	32.8000	11.4000	5.22	1	0.9700	2.1500	74.2500	12.5100	2.1600	4.7800	1.9400	1.9600	14.1000	4.1000	8.7300	96.0000	568.0000	2.4600	5.2300	0.470363	0	5.4000	28.2000
114	1	0.47	2022-02-20 10:54:00	5	8.50	67.00	18.9352	18.9352	6	1	0	1	1	1	0	0	0	0	0	0	0	0	38.5000	16.5000	38.5000	11.4000	6.47	0	0.9700	7.3900	1665.8300	42.3700	7.5400	4.4300	2.2600	8.8000	39.8000	3.6900	10.1300	94.0000	542.0000	3.3200	4.7000	0.706383	0	11.3000	32.7000		21.2000
115	2	6.78	2022-02-21 10:33:00	6	26.50	125.00	16.96	16.96	5	1	1	0	0	1	0	0	0	0	0	0	0	0	31.6000	16.5000	31.6000	13.1000	4.17	1	1.1200	3.2200	44.6800	9.0500	4.5400	8.3700	3.6700	1.6800	97.9000	4.2200	12.2400	118.0000	287.0000	11.1500	0.9600	11.6146	6	0.2000	91.1000		2.6400
116	2	2.93	2022-02-27 10:40:00	3	12.50	97.00	13.2852	13.2852	6	1	1	1	0	1	0	0	0	0	0	0	0	0	23.2000	18.5000	23.2000	11.3000	6.15	0	0.9600	3.4900	21.5000	7.2800	3.9900	5.5000	3.1700	4.7100	39.2000	3.9100	9.2700	108.0000	394.0000	5.7600	2.8800	2	0	1.7000	62.3000		5.4900
117	2	6.23	2022-03-01 11:22:00	5	28.00	128.00	17.0898	17.0898	7	1	1	1	1	0	1	1	0	0	0	0	0	0	39.7000	16.3000	39.7000	12.9000	8.29	0	1.1100	4.8000	114.4200	17.1500	2.6100	4.0800	2.7400	6.0600	110.0000	4.3100	12.7600	123.0000	353.0000	10.7100	1.6500	6.49091	0	0.8000	83.9000		170.0000
118	2	3.35	2022-03-03 09:41:00	5	12.00	91.00	14.491	14.491	5	1	1	1	1	0	0	0	0	0	0	0	0	0	26.6000	16.7000	26.6000	13.1000	6.66	0	1.1200	2.2400	125.0000	10.4600	3.2100	3.3000	2.1000	4.2600	33.4000	4.1900	5.2100	118.0000	371.0000	1.2700	3.0600	0.415033	0	12.2000	24.5000		86.9000
119	2	1.54	2022-03-27 10:08:00	4	12.50	85.00	17.301	17.301	6	1	1	1	0	1	0	0	0	0	0	0	0	0	31.1000	17.2000	31.1000	10.8000	6.15	0	0.9200	2.1500	74.2500	12.5100	2.1600	4.7800	1.9400	1.9600	71.6000	3.6800	6.2800	105.0000	189.0000	2.0400	3.2700	0.623853	0	7.2000	32.6000		29.6000
120	1	2.49	2022-03-27 16:20:00	3	15.00	93.00	17.343	17.343	7	1	1	1	1	0	0	0	0	0	0	0	0	0	30.1000	16.5000	30.1000	13.1000	6.32	0	1.1200	7.3900	1665.8300	42.3700	7.5400	4.4300	2.2600	8.8000	118.0000	4.4100	17.8100	115.0000	439.0000	14.8400	2.4800	5.98387	0	1.0000	83.4000		38.7000
121	1	4.96	2022-03-29 09:10:00	6	21.00	112.00	16.7411	16.7411	5	1	1	1	0	1	0	0	0	0	0	0	0	0	31.4000	15.4000	31.4000	14.1000	6.59	0	1.2100	21.1600	164.0600	55.7800	9.0400	2.7900	2.2000	13.0700	95.8000	4.3000	9.3000	123.0000	206.0000	8.2900	0.6400	12.9531	6	0.2000	89.1000		441.0000
122	1	2.61	2022-03-29 09:42:00	5	15.00	97.00	15.9422	15.9422	5	1	1	1	0	1	0	0	0	0	0	0	0	0	32.0000	17.5000	32.0000	11.5000	8.22	0	0.9800	3.8400	76.9800	7.9400	2.3800	3.2100	1.7300	5.4500	166.0000	3.6600	13.2100	98.0000	249.0000	8.9300	2.6300	3.39544	0	2.3000	67.6000		196.0000
123	2	4.38	2022-03-29 10:40:00	7	17.00	109.00	14.3086	14.3086	9	1	1	0	1	1	0	0	0	0	0	0	0	0	36.0000	16.8000	36.0000	13.3000	7.49	0	1.1400								125.7100	4.4000	14.0000	116.0000	291.0000	11.2300	2.2700	4.94714	0	2.0000	80.2000		280.0000
124	1	0.23	2022-03-31 09:47:00	5	5.60	57.00	17.2361	17.2361	7	0	1	1	1	1	0	0	0	0	0	0	0	0	38.4000	15.8000	38.4000	13.4000	5.73	0	1.1600	9.8600	151.5100	8.2300	2.6100	6.9700	2.2600	6.6600	93.9000	3.4000	13.0900	99.0000	454.0000	4.2600	7.5600	0.563492	0	2.7000	32.4000	299.0000
125	1	5.66	2022-03-11 09:37:00	5	22.50	121.00	15.3678	15.3678	5	1	0	1	1	1	0	0	0	0	0	0	0	0	31.8000	17.5000	31.8000	11.0000	3.44	1	0.9400	5.5300	94.8000	3.0300	2.6400	2.3400	3.4600		46.9000	3.9200	10.9900	110.0000	305.0000	7.7100	1.9500	3.95385	0	1.2000	70.4000		74.1000
126	1	3.38	2022-03-12 09:27:00	7	13.50	98.00	14.0566	14.0566	4	1	0	1	1	1	1	1	0	0	0	0	0	0	57.4000	15.7000	57.4000	15.0000	6.32	0	1.2900	9.5400	114.6100	6.5600	1.5300	3.9700	5.6900		319.0000	3.6000	10.7400	94.0000	243.0000	8.8600	1.2000	7.38333	0	1.3000	82.5000		71.4000
127	1	0.36	2022-03-12 09:42:00	6	7.80	67.00	17.3758	17.3758	4	0	1	1	1	1	0	0	0	0	0	0	0	0	48.1000	15.6000	48.1000	11.4000	5.73	0	0.9700	17.2000	43.7600	19.8100	0.6300	1.8600	3.9000		113.0000	3.8900	9.7700	105.0000	233.0000	4.9300	4.1400	1.19082	0	1.8000	50.5000
128	1	0.59	2022-03-13 10:22:00	5	9.50	73.00	17.827	17.827	4	1	1	1	1	0	0	0	0	0	0	0	0	0	38.2000	16.7000	38.2000	11.6000	5.06	1	0.9900	5.4200	130.4700	4.1100	0.9800	2.6400	5.4500		20.4000	4.6400	12.1000	101.0000	372.0000	8.5000	2.3000	3.69565	0		70.2000		55.1000
129	1	0.66	2022-03-14 09:33:00	5	8.50	71.00	16.8617	16.8617	7	1	0	1	1	1	0	0	0	0	0	0	0	0	60.6000	17.3000	60.6000	13.9000	3.37	1	1.1900	6.3500	426.4200	20.8500	6.1800	16.0800	6.6600	8.1400	24.4000	3.6500	8.1400	95.0000	394.0000	3.6100	2.5200	1.43254	0	5.5000	44.6000
130	2	4.87	2022-03-22 10:03:00	5	17.00	110.00	14.0496	14.0496	7	1	1	1	0	1	1	0	0	0	0	0	0	0	29.5000	15.8000	29.5000	10.4000	6.66	0	0.8900								114.0000	4.0800	10.0700	116.0000	679.0000	8.5600	1.3100	6.53435	0	0.1000	85.0000		173.0000
131	2	0.45	2022-03-25 10:21:00	13	8.50	66.00	19.5133	19.5133	8	1	1	1	0	0	0	0	0	0	0	0	1	1	49.7000	16.9000	49.7000	13.7000	5.73	0	1.1900	4.3000	425.5300	28.1400	3.3100	3.4100	3.9100		200.0000	3.7500	23.3400	102.0000	84.0000	18.2500	3.4000	5.36765	0	1.4000	78.2000	>9000	26.0000
132	2	2.69	2022-03-26 10:32:00	4	11.00	90.00	13.5802	13.5802	6	0	1	1	1	0	0	0	0	0	0	0	0	0	36.1000	17.2000	36.1000	11.1000	6.02	0	0.9500	17.7000	1547.5700	22.0200	6.4100	12.4400	6.0200	17.7400	71.5000	3.9500	13.6900	103.0000	465.0000	9.2500	3.1700	2.91798	0	2.0000	67.6000		33.5000
133	1	0.32	2022-03-26 12:10:00	3	7.50	64.00	18.3105	18.3105	5	1	1	1	1	0	1	0	0	0	0	0	0	0	39.2000	17.4000	39.2000	12.9000	3.83	1	1.1100	7.2300	390.1400	16.8700	7.2000	7.1000	5.3200		52.1000	3.9300	20.7700	94.0000	446.0000	12.7300	5.6000	2.27321	0	3.5000	61.3000		16.7000
134	1	0.33	2022-03-30 09:45:00	13	7.50	71.00	14.878	14.878	10	1	0	1	1	1	0	0	0	0	0	0	1	1	38.8000	16.4000	38.8000	12.1000	5.22	1	1.0400	28.7000	234.2300	69.8600	5.9100	10.9900	5.1800		118.0000	3.5100	9.8500	90.0000	60.0000	7.2700	1.5800	4.60127	0	3.9000	73.8000		9.6000
135	1	1.83	2022-03-31 10:02:00	5	12.00	87.00	15.8541	15.8541	6	1	1	1	0	1	1	0	0	0	0	0	0	0	27.0000	16.5000	27.0000	10.3000	4.64	1	0.8800	5.7400	64.1300	6.7400	5.1300	2.7200	4.4500		34.5000	3.9100	14.0400	109.0000	306.0000	8.2000	4.4900	1.82628	0	3.1000	58.4000		66.4000
136	2	7.61	2022-04-02 02:14:00	4	29.00	139.00	15.0096	15.0096	3	1	1	0	0	1	0	0	0	0	0	0	0	0	35.4000	16.4000	35.4000	13.8000	5.06	1	1.1900	4.5200	288.4200	12.2100	5.7600	6.3400	5.0900	7.9900	74.3000	4.0200	12.1900	116.0000	265.0000	9.5200	2.3500	4.05106	0	0.8000	78.1000		2.21
137	2	4.22	2022-04-05 09:28:00	5	15.00	100.00	15	15	7	0	1	1	1	1	0	0	0	0	0	0	0	0	29.6000	16.3000	29.6000	10.5000	4.06	1	0.8900	4.0800	79.1300	7.5500	4.4600	7.9700	5.7300	6.6900	44.6000	4.0700	8.5900	115.0000	386.0000	4.4200	3.7000	1.19459	0	1.1000	51.5000		156.0000
138	1	2.60	2022-04-06 09:24:00	7	14.00	94.00	15.8443	15.8443	5	0	1	1	1	1	0	0	0	0	0	0	0	0	39.5000	15.7000	39.5000	11.3000	6.66	0	0.9600	3.5000	143.0200	23.3600	2.3900	1.5500	1.1600		93.5000	4.5000	8.9900	110.0000	302.0000	7.1900	0.9300	7.73118	0	4.1000	80.0000		71.8000
139	2	5.78	2022-04-06 10:33:00	5	21.50	118.00	15.441	15.441	5	1	1	1	1	1	0	0	0	0	0	0	0	0	32.6000	16.9000	32.6000	12.9000	3.04	1	1.1100	15.7800	209.1400	7.6500	7.9800	7.4600	6.9500		16.9000	4.3900	6.8000	113.0000	252.0000	4.3900	2.0100	2.18408	0	1.0000	64.5000		260.0000
140	2	5.13	2022-05-02 10:43:00	5	18.00	112.00	14.3495	14.3495	6	1	0	1	1	1	1	0	0	0	0	0	0	0	42.5000	16.7000	42.5000	11.7000	3.78	1	1.0000	29.1400	39.1400	10.5100	3.0800	2.7100	3.7700		69.3000	4.0900	10.2600	111.0000	244.0000	7.3300	2.2300	3.287	0	0.8000	71.4000		31.1000
141	1	0.32	2022-05-03 09:43:00	19	7.20	62.50	18.432	18.432	8	1	1	1	1	0	0	0	0	0	1	1	1	1	50.3000	15.1000	50.3000	13.0000	6.66	0	1.1200	2.9100	147.9100	11.2100	3.3000	3.7700	2.8200	3.6800	67.1000	3.6900	11.5300	91.0000	270.0000	7.2900	2.8000	2.60357	0	3.6000	63.2000
142	2	6.18	2022-05-03 10:29:00	3	19.00	117.00	13.8798	13.8798	7	1	1	1	1	1	0	0	0	0	0	0	0	0	25.5000	15.6000	25.5000	10.6000	6.02	0	0.9000	4.4100	72.4100	21.3900	4.0400	13.9200	4.7900	5.5100	33.2000	4.0800	3.6500	111.0000	522.0000	1.4900	1.7100	0.871345	0	1.9000	40.9000		615.0000
143	1	2.31	2022-05-04 09:24:00	5	14.00	89.00	17.6745	17.6745	5	1	1	1	0	0	1	0	0	0	0	0	0	0	42.0000	16.9000	42.0000	12.7000	4.79	1	1.1000	2.3300	54.3900	14.7400	3.0600	2.9400	2.7600	2.9100	106.0000	3.7600	13.5900	102.0000	271.0000	10.2000	2.6500	3.84906	0	1.9000	75.1000		58.4000
144	2	1.60	2022-05-04 10:51:00	4	11.00	81.00	16.7657	16.7657	6	0	1	1	1	1	1	0	0	0	0	0	0	0	35.7000	18.2000	35.7000	11.4000	4.77	1	0.9700	8.7400	451.8100	111.8500	4.5100	11.5200	5.6700	8.4200	155.0000	3.8800	11.7300	105.0000	208.0000	8.6100	2.5000	3.444	0	1.4000	73.2000		128.0000
145	1	0.45	2022-05-05 09:23:00	8	8.00	65.00	18.9349	18.9349	5	1	1	1	0	1	1	0	0	0	0	0	0	0	41.9000	17.7000	41.9000	12.3000	2.71	1	1.0500	16.6200	1043.5300	100.4900	6.9200	21.8600	7.4600	12.4600	51.1000	4.2700	13.5100	103.0000	311.0000	8.2900	4.1500	1.99759	0	2.7000	61.4000		23.1000
146	2	5.60	2022-05-06 10:32:00	4	21.50	115.00	16.2571	16.2571	4	1	0	1	1	1	0	0	0	0	0	0	0	0	29.0000	16.1000	29.0000	12.2000	6.02	0	1.0500	1.7900	15.1600	2.8800	2.2000	1.8800	3.7200		42.2000	4.1600	14.1800	116.0000	327.0000	10.1200	3.0900	3.27508	0	1.5000	71.3000		25.5000
147	1	1.38	2022-05-07 09:51:00	5	9.00	82.00	13.3849	13.3849	5	1	1	1	1	0	0	0	0	0	0	0	0	0	33.2000	16.7000	33.2000	11.7000	6.92	0	1.0000	2.6100	38.5400	9.7600	6.7300	14.5900	6.6500		119.0000	3.6600	17.5500	103.0000	394.0000	11.9200	4.1100	2.90024	0	0.3000	68.0000		20.6000
148	2	2.63	2022-05-09 11:22:00	3	13.50	92.00	15.9499	15.9499	5	0	1	1	1	1	0	0	0	1	0	0	0	0	44.8000	16.5000	44.8000	12.7000	8.29	0	1.0900	1.1800	13.1300	5.3300	3.5900	5.8200	4.8400		210.0000	3.7800	7.0000	103.0000	471.0000	3.6500	2.5000	1.46	0	4.4000	52.2000		295.0000
149	1	3.00	2022-05-09 11:16:00	7	16.00	98.00	16.6597	16.6597	5	1	1	1	1	0	1	0	0	0	0	1	0	1	36.2000	16.5000	36.2000	12.1000	8.29	0	1.0400	17.9400	348.8900	12.2000	4.6200	6.3200	3.5500	8.8000	184.0000	3.8700	10.4600	102.0000	223.0000	7.7000	2.1200	3.63208	0	0.7000	73.5000	4254.0000
150	2	1.37	2022-05-11 09:44:00	3	12.00	83.00	17.4191	17.4191	4	1	1	1	0	1	0	0	0	0	0	0	0	0	26.6000	15.8000	26.6000	11.5000	5.51	0	0.9800	5.6700	440.5500	11.2200	8.3700	8.4600	5.6400	15.4700	44.2000	3.8400	12.5100	100.0000	599.0000	8.3600	2.8500	2.93333	0	2.8000	66.9000		6.8400
151	1	6.11	2022-05-12 09:39:00	4	18.50	118.00	13.2864	13.2864	5	1	1	1	0	1	0	1	0	0	0	0	0	0	30.1000	16.7000	30.1000	12.7000	5.82	0	1.1000	4.8000	138.9600	19.9900	4.9400	15.0600	4.2800	15.7700	96.2000	3.9900	8.2500	110.0000	290.0000	6.2400	1.2400	5.03226	0	4.6000	75.6000		17.2000
152	2	3.18	2022-05-12 09:59:00	4	14.00	98.00	14.5773	14.5773	5	0	1	1	1	1	0	0	0	0	0	0	0	0	29.5000	15.7000	29.5000	10.4000	7.93	0	0.8700	17.8200	105.0800	42.5300	14.0000	38.0200	14.6500	18.7700	94.0000	4.1900	13.2600	105.0000	394.0000	9.9300	2.5100	3.95618	0	1.3000	75.0000		235.0000
153	1	7.16	2022-05-13 10:09:00	4	23.50	130.00	13.9053	13.9053	4	1	1	1	0	1	0	0	0	0	0	0	0	0	46.7000	15.6000	46.7000	13.2000	5.95	0	1.1500	4.7300	200.2400	15.6400	5.4800	9.5800	4.8500	5.8000	64.6000	3.7400	12.8200	107.0000	311.0000	10.3200	1.7300	5.96532	0	0.7000	80.5000		1200.0000
154	1	2.77	2022-05-14 10:22:00	4	11.00	91.00	13.2834	13.2834	6	1	1	1	1	0	1	0	0	0	0	0	0	0	29.4000	17.1000	29.4000	10.5000	6.66	0	0.8800								52.9000	3.8600	11.0200	107.0000	334.0000	6.8800	2.7400	2.51095	0	5.2000	62.4000		221.0000
155	1	4.97	2022-05-15 10:30:00	8	18.50	115.00	13.9887	13.9887	5	1	1	1	1	0	0	0	0	0	0	0	0	0	39.8000	16.7000	39.8000	11.7000	2.83	1	1.0000	2.6100	38.5400	9.7600	6.7300	14.5900	6.6500		29.1000	4.2200	7.4900	113.0000	219.0000	6.6800	0.6400	10.4375	6	0.0000	89.2000		6.2800
156	2	6.18	2022-05-16 10:49:00	7	19.50	120.00	13.5417	13.5417	5	1	0	1	1	1	0	0	0	0	0	0	0	0	39.7000	16.2000	39.7000	12.8000	6.15	0	1.1100	6.9700	201.1200	14.3800	6.4600	12.7800	6.6600	10.4000	70.3000	4.1000	22.4500	106.0000	359.0000	18.2800	1.7900	10.2123	6	4.6000	81.4000
157	1	3.34	2022-05-17 09:23:00	4	12.50	98.00	13.0154	13.0154	6	1	1	0	1	0	0	0	0	0	0	0	0	0	38.3000	17.0000	38.3000	12.4000	6.02	0	1.0700	4.5700	211.1400	32.9000	4.1400	5.7600	4.5600	4.9100	69.6000	4.1400	14.6900	114.0000	287.0000	10.9300	2.3100	4.7316	0	2.5000	74.4000		380.0000
158	1	0.43	2022-05-17 09:34:00	7	7.50	68.00	16.2197	16.2197	7	1	1	1	1	0	0	0	0	0	1	1	1	1	32.0000	14.3000	32.0000	9.9000	9.55	0	0.8300								119.0000	4.1300	21.9500	107.0000	523.0000	12.3200	5.8000	2.12414	0	5.7000	56.0000		47.5000
159	2	1.79	2022-05-18 10:03:00	5	12.50	90.00	15.4321	15.4321	5	0	1	1	1	1	0	0	0	0	0	0	0	0	33.3000	16.6000	33.3000	11.4000	6.02	0	0.9700	4.3000	35.1600	39.4100	3.7600	4.4800	3.9600	5.2100	97.4000	4.0700	17.5800	108.0000	217.0000	13.7100	2.9300	4.67918	0	0.1000	77.9000		41.4000
160	1	0.61	2022-05-19 10:44:00	7	7.50	69.00	15.753	15.753	6	0	1	1	1	1	0	0	0	0	1	1	1	1	30.6000	19.7000	30.6000	12.8000	2.81	1	1.1100	15.7800	209.1400	7.6500	7.9800	7.4600	6.9500		15.3000	3.9600	17.9200	93.0000	322.0000	6.3900	7.0600	0.905099	0	15.5000	35.6000		89.2000
161	2	7.42	2022-05-19 10:54:00	5	30.00	134.00	16.7075	16.7075	5	0	1	1	1	1	0	0	0	0	0	0	0	0	31.6000	16.9000	31.6000	11.2000	3.23	1	0.9500	8.9600	38.7500	18.5200	4.5100	40.8500	9.6900	13.9400	31.0000	4.3500	13.5600	123.0000	275.0000	11.4900	1.4400	7.97917	0	2.4000	84.8000		650.0000
162	1	0.68	2022-05-20 10:46:00	4	10.50	51.00	40.3691	40.3691	5	1	0	1	1	1	0	0	0	0	1	0	0	1	31.2000	15.6000	31.2000	11.8000	5.47	0	1.0100	2.0600	15.9200	4.7200	3.4400	2.6200	2.4700	7.8800	73.7000	3.7400	12.3800	96.0000	470.0000	9.5200	1.6400	5.80488	0	5.7000	76.9000	429.0000
163	1	2.51	2022-05-20 11:23:00	4	12.00	91.00	14.491	14.491	5	1	1	1	0	1	1	0	0	0	0	0	0	0	36.1000	16.1000	36.1000	11.8000	6.18	0	1.0100	3.9100	147.4200	10.7500	3.4800	6.5800	3.6600	4.7500	49.8000	4.4500	17.5100	116.0000	445.0000	12.3800	3.9600	3.12626	0	3.3000	70.8000		540.0000
164	1	3.16	2022-05-21 09:06:00	4	13.00	96.00	14.1059	14.1059	4	1	1	1	0	1	0	0	0	0	0	0	0	0	30.4000	16.9000	30.4000	12.2000	6.2	0	1.0400	2.9100	147.9100	11.2100	3.3000	3.7700	2.8200	3.6800	145.0000	4.0900	14.8400	106.0000	184.0000	11.6200	2.4900	4.66667	0	1.1000	78.2000		303.0000
165	2	4.38	2022-05-21 09:14:00	3	17.00	108.00	14.5748	14.5748	5	1	1	0	1	1	0	0	0	0	0	0	0	0	44.7000	17.8000	44.7000	12.7000	4.57	1	1.0900	15.7800	209.1400	7.6500	7.9800	7.4600	6.9500		24.3000	4.2000	3.5500	112.0000	285.0000	1.2000	2.0700	0.57971	0	1.8000	33.6000		68.0000
166	1	3.82	2022-05-21 10:48:00	5	15.50	104.00	14.3306	14.3306	5	0	1	1	1	1	1	1	0	0	0	0	0	0	25.6000	15.8000	25.6000	10.9000	5.73	0	0.9300	1.0200	26.5300	1.5200	1.0600	1.3300	0.7800	0.5500	23.9000	3.9900	8.5700	107.0000	523.0000	3.4500	3.4600	0.99711	0	7.7000	40.2000		1010.0000
167	1	12.45	2022-05-18 09:00:00	6	38.50	151.00	16.8852	16.8852	5	1	1	1	0	1	0	0	0	0	0	0	0	0	30.9000	17.8000	30.9000	11.3000	3.79	1	0.9600	2.7200	84.9700	7.4500	3.7200	4.0100	3.3000	3.0600	29.3000	4.3700	26.6200	124.0000	398.0000	24.3200	1.3500	18.0148	6	0.1000	91.3000		190.0000
168	1	2.52	2022-05-19 11:46:00	3	12.50	92.00	14.7684	14.7684	6	1	1	1	0	1	1	1	0	0	0	0	0	0	37.8000	18.7000	37.8000	12.6000	5.08	1	1.0800	2.5900	8.5700	4.6600	3.3900	4.5900	3.4800	3.5300	18.3000	3.6600	7.8500	100.0000	395.0000	3.4900	3.0100	1.15947	0	10.8000	44.5000		173.0000
169	2	4.75	2022-05-18 09:00:00	4	13.00	101.00	12.7438	12.7438	5	0	1	1	1	1	0	0	0	0	0	0	0	0	31.1000	18.0000	31.1000	12.5000	4.55	1	1.0700								32.2000	3.9200	14.1200	101.0000	308.0000	10.7300	1.5300	7.01307	0	7.0000	76.1000
170	1	6.76	2022-05-31 11:21:00	5	22.00	121.00	15.0263	15.0263	5	1	1	1	1	0	0	0	0	0	0	0	0	0	40.7000	16.8000	40.7000	14.2000	8.65	0	1.2300	2.0600	15.9200	4.7200	3.4400	2.6200	2.4700	7.8800	96.2000	4.2200	17.8100	112.0000	190.0000	15.7000	1.3600	11.5441	6	3.4000	88.2000		1900.0000
171	1	1.63	2022-06-01 13:16:00	5	12.50	85.00	17.301	17.301	6	1	1	0	1	1	0	0	0	0	0	1	1	1	27.2000	16.9000	27.2000	13.4000	5.92	0	1.1500	3.9100	147.4200	10.7500	3.4800	6.5800	3.6600	4.7500	26.4000	3.7500	8.1300	97.0000	473.0000	1.9200	5.0700	0.378698	0	1.9000	23.7000		62.2000
172	1	3.71	2022-06-02 10:51:00	5	17.00	110.00	14.0496	14.0496	5	1	0	1	1	1	0	0	0	0	0	0	0	0	36.3000	16.7000	36.3000	12.5000	3.87	1	1.0700	2.9100	147.9100	11.2100	3.3000	3.7700	2.8200	3.6800	80.6000	3.6000	9.6500	91.0000	235.0000	6.2000	3.2800	1.89024	0	0.2000	64.2000
173	2	6.47	2022-06-03 09:58:00	5	19.00	123.00	12.5587	12.5587	5	1	1	1	0	1	0	0	0	0	0	0	0	0	28.7000	17.6000	28.7000	13.1000	6.33	0	1.1300	4.4100	72.4100	21.3900	4.0400	13.9200	4.7900	5.5100	80.8000	4.4900	12.0500	123.0000	280.0000	10.5900	1.0100	10.4851	6	0.1000	87.8000		56.3000
174	1	2.62	2022-06-05 09:23:00	4	13.00	95.00	14.4044	14.4044	7	0	1	1	1	1	0	0	0	0	0	0	0	0	33.2000	16.1000	33.2000	15.3000	5.67	0	1.3300	2.3300	54.3900	14.7400	3.0600	2.9400	2.7600	2.9100	43.1000	4.0000	11.2400	106.0000	300.0000	6.8600	3.3100	2.07251	0	2.2000	61.0000		472.0000
175	2	6.21	2022-06-07 09:54:00	4	19.50	124.00	12.6821	12.6821	5	1	0	1	0	1	0	0	0	0	0	0	0	0	33.4000	16.9000	33.4000	14.0000	4.57	1	1.2100								27.5000	3.8900	5.1300	117.0000	412.0000	2.3400	1.3500	1.73333	0	20.1000	45.6000		196.0000
176	1	5.58	2022-06-08 10:34:00	7	22.00	118.00	15.8001	15.8001	7	1	1	1	0	1	0	1	0	0	0	0	0	0	46.4000	19.0000	46.4000	14.5000	3.63	1	1.2500	5.9600	81.5800	46.9900	2.6900	6.3400	2.0200	2.1100	16.9000	4.0900	6.3400	106.0000	194.0000	4.6600	1.0300	4.52427	0	5.5000	73.5000		18.6000
177	1	0.40	2022-06-08 11:25:00	3	8.00	63.00	20.1562	20.1562	6	1	1	1	0	1	0	0	0	0	0	0	0	0	53.7000	14.8000	53.7000	19.2000	4.94	1	1.6800	3.5700	86.1400	24.9700	4.1400	4.3600	3.8400	5.3600	119.0000	3.9100	21.0500	96.0000	485.0000	14.3000	5.6600	2.5265	0	0.7000	68.0000		11.8000
178	1	3.56	2022-06-09 09:05:00	13	12.50	93.00	14.4525	14.4525	8	0	1	1	1	1	1	0	0	0	1	1	1	1	34.0000	17.3000	34.0000	12.4000	5.92	0	1.0600	2.4600	21.4800	6.8100	2.8700	2.7000	2.8200	2.9100	130.0000	3.6400	20.5000	92.0000	426.0000	17.1800	1.9100	8.99476	6	1.0000	83.9000		115.0000
179	1	0.63	2022-06-10 09:13:00	3	8.00	68.00	17.301	17.301	8	1	1	1	0	1	0	0	0	0	0	0	0	0	33.7000	16.6000	33.7000	11.7000	5.92	0	1.0000	2.7200	41.9200	32.0100	13.6300	34.7400	11.2700	3.5300	48.1000	4.5400	15.0400	111.0000	385.0000	5.4600	7.1000	0.769014	0	8.4000	36.2000		19.6000
180	1	8.94	2022-06-11 09:20:00	6	38.50	146.00	18.0616	18.0616	7	1	0	1	1	1	0	0	0	0	0	0	0	0	40.1000	18.8000	40.1000	14.2000	2.93	1	1.3100	6.8000	14.6500	4.8000	4.4700	2.9200	4.9500		24.1000	4.6600	9.5600	126.0000	301.0000	7.0900	2.0800	3.40865	0	0.6000	74.1000		82.7000
181	1	1.31	2022-06-13 09:33:00	4	10.50	82.00	15.6157	15.6157	6	0	1	1	1	1	0	0	0	0	0	0	0	0	32.8000	16.8000	32.8000	12.2000	6.33	0	1.1100								74.0000	4.5700	9.0800	119.0000	496.0000	1.2100	7.0200	0.172365	0	4.4000	13.4000		43.4000
182	2	7.55	2022-06-23 11:39:00	5	25.00	127.00	15.5	15.5	5	1	1	0	1	1	0	0	0	0	0	0	0	0	43.2000	16.1000	43.2000	11.9000	4.94	1	1.0900	3.8000	138.0900	40.2100	6.8700	6.2300	4.0200	4.9100	191.8700	3.6400	6.6700	109.0000	147.0000	5.4400	0.3700	14.7027	6	3.6000	81.7000		45.3000
183	2	5.22	2022-06-25 10:37:00	4	22.50	119.00	15.8887	15.8887	6	1	1	1	0	1	0	1	0	0	0	0	0	0	32.3000	16.3000	32.3000	12.2000	3.1	1	1.1100	2.3900	50.0200	5.0400	3.1600	5.1800	3.4200	3.9900	42.5000	4.0100	5.1700	106.0000	342.0000	1.5400	3.1500	0.488889	0	2.1000	29.8000		101.0000
184	1	3.92	2022-06-26 10:38:00	6	15.50	105.00	14.059	14.059	6	1	1	1	1	0	0	0	0	0	0	0	0	0	50.1000	15.3000	50.1000	12.4000	7.41	0	1.1300	3.5100	195.3100	10.9400	3.2000	4.0100	3.3000	4.4500	169.0000	3.8000	18.5000	98.0000	413.0000	16.4000	1.4800	11.0811	6	0.3000	88.7000		29.2000
185	2	1.47	2022-06-27 09:40:00	7	9.50	76.00	16.4474	16.4474	5	1	1	1	1	0	0	0	0	0	0	0	0	0	40.6000	15.7000	40.6000	11.3000	4.81	1	1.0300	395.5400	138.8800	29.1600	3.2600	4.9200	1.8600		89.3000	4.1100	8.2100	112.0000	210.0000	2.4900	4.0100	0.620948	0	1.0000	30.3000		49.5000
186	1	6.91	2022-06-28 11:34:00	14	19.00	121.00	12.9773	12.9773	4	1	1	0	1	1	0	0	0	0	1	1	1	1	30.2000	16.7000	30.2000	11.4000	4.45	1	1.0400	2.8400	11.4700	7.9100	4.6500	4.0100	3.9600	3.2200	47.0000	3.6100	13.2200	98.0000	390.0000	8.9900	3.6000	2.49722	0	1.1000	68.0000		14.8000
187	2	3.15	2022-06-29 09:25:00	7	15.50	99.60	15.6247	15.6247	6	1	1	1	0	1	0	0	0	0	0	0	0	0	40.9000	17.5000	40.9000	12.9000	5.67	0	1.1700	3.8000	138.0900	40.2100	6.8700	6.2300	4.0200	4.9100	49.6300	4.2600	10.7300	112.0000	170.0000	6.8400	2.6400	2.59091	0	4.7000	63.7000		44.7000
188	1	3.48	2022-06-30 10:00:00	6	15.00	106.00	13.3499	13.3499	5	0	1	1	1	1	0	1	0	0	1	1	0	1	29.9000	15.5000	29.9000	12.0000	5.77	0	1.0900	4.3600	66.4300	33.6200	3.4400	5.5300	3.3000	3.9900	49.0100	4.8000	10.8500	125.0000	363.0000	4.8800	4.6400	1.05172	0	6.6000	45.0000		89.5000
189	1	1.06	2022-06-30 10:59:00	6	10.00	78.00	16.4366	16.4366	5	0	1	1	1	1	0	0	0	0	0	0	0	0	33.9000	16.2000	33.9000	12.0000	6.09	0	1.0900	15.7800	209.1400	7.6500	7.9800	7.4600	6.9500		20.3000	4.1100	7.8600	103.0000	448.0000	1.5900	5.2500	0.302857	0	5.7000	20.2000
190	1	5.37	2022-07-01 11:12:00	4	17.00	110.00	14.0496	14.0496	6	1	1	1	0	1	1	1	0	0	0	0	0	0	39.0000	16.9000	39.0000	12.5000	6.66	0	1.1400	3.5700	333.5600	33.4400	3.8100	4.7100	4.0800	5.3600	27.3800	4.4400	9.2600	111.0000	811.0000	4.9900	3.5200	1.41761	0	2.0000	54.0000	1371.0000	408.0000
191	2	3.66	2022-07-03 10:50:00	8	14.00	98.00	14.5773	14.5773	6	1	0	1	1	1	0	0	0	0	0	0	0	0	43.4000	14.8000	43.4000	12.6000	9.87	0	1.1500								71.5000	4.3000	9.9200	113.0000	246.0000	7.5600	1.5300	4.94118	0	0.3000	76.3000		6.0800
192	1	4.95	2022-07-03 10:57:00	4	18.50	115.00	13.9887	13.9887	5	1	1	0	1	0	0	1	0	0	0	0	0	0	29.8000	18.7000	29.8000	10.7000	4.55	1	0.9700	3.2700	130.6500	13.3000	4.0000	5.4100	3.7200	4.3000	36.1000	3.7900	10.3400	100.0000	521.0000	3.0600	6.0700	0.504119	0	6.2000	29.6000		45.6000
193	1	8.38	2022-07-04 10:25:00	6	29.50	134.00	16.429	16.429	4	1	0	1	1	1	0	0	0	0	0	0	0	0	27.5000	16.7000	27.5000	10.9000	5.73	0	0.9900	2.8400	356.5500	12.5700	3.8100	5.4100	3.8400	4.6000	102.0000	3.7100	2.3000	101.0000	324.0000	0.8300	1.1900	0.697479	0	5.2000	36.1000		139.0000
194	1	1.53	2022-08-16 10:33:00	8	13.50	88.00	17.4329	17.4329	5	1	1	1	0	1	0	0	0	0	0	0	0	0	33.3000	16.1000	33.3000	13.9000	4.55	1	1.2700	2.7200	30.7500	19.9600	3.4800	3.6500	3.3600	3.9900	42.8000	4.4900	8.1700	121.0000	273.0000	5.7600	1.4400	4	0	1.1000	70.5000		23.6000
195	1	0.22	2022-08-17 09:41:00	6	6.50	58.00	19.3222	19.3222	4	0	1	1	1	1	0	0	0	0	0	0	0	0	33.5000	17.0000	33.5000	12.2000	7.83	0	1.1100	3.8000	138.0900	40.2100	6.8700	6.2300	4.0200	4.9100	126.0000	3.3100	14.4700	94.0000	469.0000	7.2000	6.2300	1.1557	0	2.4000	49.7000		28.8000
196	2	7.15	2022-08-17 09:47:00	9	19.00	118.00	13.6455	13.6455	4	0	1	1	1	1	0	0	0	0	0	0	0	0	32.9000	18.6000	32.9000	10.5000	2.94	1	0.9500	2.3900	50.0200	5.0400	3.1600	5.1800	3.4200	3.9900	88.6700	3.8300	15.1100	110.0000	365.0000	11.7200	3.0800	3.80519	0	0.9000	77.6000		20.3000
197	1	1.29	2022-08-18 11:41:00	13	10.00	90.00	12.3457	12.3457	5	1	1	1	0	1	0	0	0	0	0	1	1	1	35.1000	15.0000	35.1000	12.7000	7.41	0	1.1600	2.3300	4.6400	4.1000	3.4400	4.0100	8.3200	4.6000	10.3000	3.8800	14.6800	103.0000	827.0000	8.6000	4.9300	1.74442	0	0.0000	58.5000	601.0000	235.0000
198	1	2.20	2022-08-19 09:48:00	7	16.00	94.00	18.1077	18.1077	5	1	1	0	1	1	0	0	0	0	0	0	0	0	50.8000	16.3000	50.8000	12.2000	4.63	1	1.1100	16.0600	71.2800	44.5100	5.8500	6.1700	4.6300		130.0000	3.4300	9.8700	93.0000	267.0000	6.4200	2.3000	2.7913	0	4.5000	65.1000		131.0000
199	2	2.58	2022-08-23 10:21:00	5	13.00	92.00	15.3592	15.3592	5	0	1	1	1	1	0	0	0	0	0	0	0	0	26.4000	16.3000	26.4000	12.1000	5.74	0	1.1000	7.2300	390.1400	16.8700	7.2000	7.1000	5.3200		91.6000	4.5000	9.1600	114.0000	375.0000	7.5000	1.3500	5.55556	0	1.1000	81.9000		12.9000
200	1	4.88	2022-08-24 09:44:00	5	21.00	116.00	15.6064	15.6064	5	1	1	1	0	1	0	0	0	0	0	0	1	1	30.8000	16.5000	30.8000	13.0000	5.64	0	1.1800	1.1400	40.8700	5.2200	8.4800	5.7400	5.0600		85.8000	3.7800	12.9000	109.0000	352.0000	8.5700	2.7900	3.07168	0	2.0000	66.5000		438.0000
201	1	2.07	2022-08-24 10:12:00	4	12.50	88.00	16.1415	16.1415	4	0	1	1	1	1	0	0	0	0	0	0	0	0	23.1000	16.4000	23.1000	11.2000	6.4	0	1.0200	0.4700	110.9900	5.6900	7.8700	5.7400	5.2800		41.4000	4.5900	20.1900	126.0000	279.0000	13.1400	4.8100	2.73181	0	2.8000	65.1000		965.0000
202	2	1.31	2022-08-25 10:01:00	4	11.50	80.00	17.9688	17.9688	4	1	1	0	1	0	0	0	0	0	0	0	0	0	23.5000	16.5000	23.5000	11.3000	4.37	1	1.0300	2.3900	11.9200	3.2000	6.6100	2.7100	1.6500		22.0000	4.0100	18.2200	112.0000	477.0000	3.9700	12.5800	0.31558	0	0.8000	21.8000		10.9000
203	1	1.05	2022-08-26 09:41:00	6	10.00	77.00	16.8663	16.8663	6	0	1	1	1	1	0	0	0	0	0	0	0	0	48.4000	14.9000	48.4000	12.8000	3.74	1	1.0400	15.7800	209.1400	7.6500	7.9800	7.4600	6.9500		38.5200	3.5200	7.9900	100.0000	83.0000	4.1700	3.2900	1.26748	0	1.7000	52.3000		44.6000
204	1	7.46	2022-08-27 10:33:00	5	22.00	124.00	14.308	14.308	5	1	1	1	0	0	0	0	0	0	0	0	1	1	28.0000	15.7000	28.0000	12.1000	7.47	0	1.1000	0.0000	114.4900	1.5800	0.2700	0.0000	0.0000		134.0000	3.3400	14.4700	93.0000	275.0000	11.3500	1.9100	5.94241	0	0.7000	78.5000		15.7000
205	1	4.39	2022-10-10 09:34:00	6	20.00	109.00	16.8336	16.8336	5	1	1	1	1	0	0	0	0	0	0	0	0	0	33.7000	16.0000	33.7000	11.5000	4.3	1	1.0500								36.4000	4.2200	8.9300	111.0000	312.0000	5.9300	1.4100	4.20567	0	12.6000	66.5000		74.4000
206	1	6.72	2022-10-11 09:47:00	8	27.00	124.00	17.5598	17.5598	6	0	1	1	1	1	0	0	0	0	0	0	0	0	46.2000	14.0000	46.2000	14.8000	4.64	1	1.2100	6.1200	188.3700	27.3700	5.4000	2.5400	3.0600	7.6800	71.6700	4.3200	12.3400	119.0000	220.0000	9.9200	1.2900	7.68992	0	0.9000	80.3000	1198.0000	36.8000
207	2	3.16	2022-10-12 10:35:00	4	16.00	101.00	15.6847	15.6847	6	1	0	1	1	1	0	0	0	0	0	0	0	0	40.2000	16.0000	40.2000	12.9000	4.3	1	1.1700	21.5000	113.8900	24.8000	3.1000	2.8200	4.4900		92.9000	3.9000	12.5900	111.0000	140.0000	6.9200	4.7400	1.45992	0	5.4000	54.9000		874.0000
208	1	2.54	2022-10-13 08:49:00	4	14.50	93.00	16.7649	16.7649	5	0	1	1	1	1	0	0	0	0	0	0	0	0	37.1000	15.9000	37.1000	12.9000	3.75	1	1.1800	16.0600	71.2800	44.5100	5.8500	6.1700	4.6300		41.1000	3.7100	7.8100	99.0000	422.0000	3.2500	3.6400	0.892857	0	1.6000	41.6000		584.0000
209	2	3.49	2022-10-15 12:02:00	4	14.00	101.00	13.7241	13.7241	5	1	1	0	1	1	0	0	0	0	1	1	0	1	33.5000	14.4000	33.5000	13.8000	7.02	0	1.2700	7.2300	390.1400	16.8700	7.2000	7.1000	5.3200		107.0000	3.9000	17.6500	96.0000	364.0000	13.8700	2.3800	5.82773	0	0.1000	78.6000	963.0000	29.8000
210	1	0.48	2022-10-18 11:33:00	7	9.50	64.00	23.1934	23.1934	5	1	1	1	0	1	0	0	0	0	0	0	0	0	41.0000	15.7000	41.0000	14.5000	4.75	1	1.3400	28.7000	234.2300	69.8600	5.9100	10.9900	5.1800		52.0000	3.8000	6.5800	96.0000	109.0000	2.8000	3.3600	0.833333	0	2.1000	42.5000		9.0500
211	1	6.40	2022-10-19 10:43:00	5	21.00	117.00	15.3408	15.3408	5	1	1	1	1	0	0	1	0	0	0	0	0	0	29.4000	15.3000	29.4000	13.3000	2.78	1	1.2200	5.7400	64.1300	6.7400	5.1300	2.7200	4.4500		19.3000	4.5300	11.1600	125.0000	204.0000	8.6200	2.1400	4.02804	0	1.5000	77.2000		235.0000
212	1	2.81	2022-10-20 10:44:00	5	15.00	98.00	15.6185	15.6185	5	1	1	1	1	0	1	0	0	0	0	0	0	0	38.8000	13.8000	38.8000	12.2000	5.01	1	1.1100	34.5000	129.2700	61.9500	4.4200	8.3500	4.2200		71.8000	4.0100	6.0300	109.0000	164.0000	4.7200	1.1500	4.10435	0	1.0000	78.3000		16.3000
213	1	0.59	2022-10-21 10:04:00	4	8.00	71.00	15.8699	15.8699	4	1	1	0	1	1	0	0	0	0	0	0	0	0	24.9000	16.5000	24.9000	10.9000	4.14	1	0.9900	6.8000	14.6500	4.8000	4.4700	2.9200	4.9500		16.0000	3.9100	9.4200	93.0000	523.0000	4.2600	3.3900	1.25664	0	7.7000	45.3000		8.6200
214	1	1.33	2022-10-22 09:10:00	8	11.00	83.00	15.9675	15.9675	6	1	1	1	0	1	1	0	0	1	0	0	0	0	46.1000	15.1000	46.1000	12.6000	5.06	1	1.1500								150.4100	4.0200	10.1600	104.0000	53.0000	7.6200	2.0600	3.69903	0	1.4000	75.0000	1988.0000	119.0000
215	1	0.67	2022-10-22 09:50:00	5	9.50	71.00	18.8455	18.8455	6	0	1	1	1	1	0	0	0	0	0	1	1	1	39.6000	15.6000	39.6000	13.0000	6.61	0	1.1800	41.7700	3920.7500	139.7000	3.5600	0.0000	3.2700		49.0000	3.4400	12.2800	91.0000	540.0000	5.3200	5.7100	0.931699	0	3.8000	43.2000		292.0000
216	1	7.43	2023-02-04 10:25:00	3	29.00	135.00	15.9122	15.9122	5	0	1	1	1	1	0	0	0	0	0	0	0	0	36.2000	15.7000	36.2000	12.3000	6.61	0	1.1200	6.3600	152.9400	5.6600	5.0300	5.0400	4.1200		41.8000	4.7100	11.1700	113.0000	499.0000	8.2800	1.6600	4.98795	0	3.4000	74.1000		462.0000
217	2	3.20	2023-02-06 09:10:00	9	13.50	91.00	16.3024	16.3024	7	1	1	1	0	1	1	0	1	1	0	0	0	0	27.8000	15.5000	27.8000	10.4000	4.41	1	0.9400	15.7800	209.1400	7.6500	7.9800	7.4600	6.9500		18.0000	4.2500	6.3600	112.0000	133.0000	5.0900	1.0000	5.09	0	0.1000	80.2000	8464.0000
218	1	2.62	2023-02-10 09:59:00	5	13.30	89.00	16.7908	16.7908	6	1	0	1	1	1	1	0	0	0	0	0	0	0	49.2000	14.0000	49.2000	14.0000	5.59	0	1.2900	1.5000	63.8200	5.3500	0.7400	1.3300	0.7800	0.0800	180.0000	3.9500	18.4600	107.0000	343.0000	15.1900	2.2000	6.90455	0	2.5000	82.4000	2857.0000
219	1	1.14	2023-02-14 16:00:00	5	10.00	72.00	19.2901	19.2901	6	1	1	0	1	0	1	0	0	0	0	0	0	0	40.6000	14.7000	40.6000	13.3000	4.14	1	1.2100	41.2900	731.1300	305.9100	4.6200	6.9900	4.9000		88.2000	4.4000	5.7800	98.0000	93.0000	3.2200	2.1100	1.52607	0	1.6000	55.6000	810.0000	33.9000
220	1	0.68	2023-02-15 10:49:00	4	11.50	75.00	20.4444	20.4444	5	1	0	1	1	1	0	0	0	0	0	1	0	1	40.0000	14.9000	40.0000	12.7000	5.07	1	1.1600	10.6700	126.5300	14.1900	12.1300	12.1600	10.7900		154.0000	3.8300	16.1200	84.0000	376.0000	8.7400	5.5800	1.56631	0	3.8000	54.2000	1236.0000	45.9000
221	2	6.55	2023-02-16 10:30:00	6	17.50	115.00	13.2325	13.2325	6	1	1	1	0	1	0	0	0	0	0	0	0	0	30.7000	17.2000	30.7000	13.1000	2.09	1	1.1900	2.7600	16.2600	5.1600	2.1100	3.9200	4.2200		12.3000	3.8500	4.3400	105.0000	202.0000	1.6200	2.5600	0.632812	0	1.2000	37.3000	104.0000	125.0000
222	2	0.81	2023-02-22 11:44:00	5	7.50	70.00	15.3061	15.3061	5	0	1	1	1	1	0	0	0	0	0	0	0	0	37.7000	15.6000	37.7000	14.1000	5.59	0	1.3000	7.7500	112.6900	13.9000	4.5200	6.0600	4.9000		160.0000	3.6900	20.4800	102.0000	545.0000	11.7400	7.7400	1.5168	0	0.9000	57.3000		7.1900
223	1	0.75	2023-02-23 09:48:00	5	10.00	67.00	22.2767	22.2767	4	0	1	1	1	1	0	0	0	0	0	0	0	0	38.4000	16.9000	38.4000	16.6000	2.3	1	1.5200								78.5000	3.3000	5.9600	88.0000	633.0000	0.3700	5.0800	0.0728346	0	2.9000	6.2000	617.0000	33.2000
224	1	1.55	2023-02-23 10:24:00	5	11.50	83.00	16.6933	16.6933	6	1	1	1	0	1	0	0	0	0	0	0	0	0	37.5000	14.6000	37.5000	16.0000	5.91	0	1.4800	9.8500	119.7400	6.8800	11.0000	2.7200	4.0300		54.9800	4.7200	6.6700	111.0000	409.0000	2.3300	3.7900	0.614776	0	5.5000	35.1000	573.0000	5.4100
225	1	4.89	2023-02-25 10:04:00	5	17.50	104.00	16.1797	16.1797	5	1	1	0	1	1	0	0	0	0	0	0	0	0	27.6000	15.6000	27.6000	12.9000	2.85	1	1.1700	4.5600	1708.7500	15.1800	9.7800	1.6400	3.3600		28.8000	3.9100	15.2200	111.0000	362.0000	11.0900	3.6100	3.07202	0	0.5000	72.9000	2186.0000	206.0000
226	1	0.50	2023-04-05 09:33:00	4	8.60	70.00	17.551	17.551	5	0	1	1	1	1	0	0	0	0	0	0	0	0	35.9000	15.9000	35.9000	11.6000	3.89	1	1.0600	3.9700	102.0400	21.1900	9.5600	3.4700	2.3700		94.7000	3.9200	15.6700	97.0000	468.0000	9.7100	4.3400	2.23733	0	5.9000	62.0000		24.3000
227	1	2.13	2023-04-07 10:58:00	5	14.00	95.00	15.5125	15.5125	6	1	1	1	1	0	0	0	0	0	0	0	0	0	39.4000	15.0000	39.4000	12.7000	5.14	1	1.1600	8.8600	311.4100	7.1500	9.5000	6.4500	2.9600		47.8000	3.5700	5.1400	103.0000	403.0000	1.6900	2.7300	0.619048	0	6.5000	32.7000	1014.0000	110.0000
228	1	4.53	2023-04-09 09:08:00	7	19.00	109.00	15.9919	15.9919	6	1	1	0	1	1	0	0	0	0	0	0	0	0	34.4000	16.4000	34.4000	12.8000	2.45	1	1.1700								34.8000	4.9600	6.6100	135.0000	454.0000	3.6700	2.5600	1.43359	0	3.0000	55.6000		13.7000
229	1	2.93	2023-04-12 09:18:00	4	14.00	98.00	14.5773	14.5773	5	0	0	1	1	1	0	0	0	0	0	0	0	0	27.8000	14.8000	27.8000	11.4000	5.51	0	1.0400	17.7000	165.5500	12.8400	21.1800	13.5200	7.8200		67.0000	4.5500	10.8000	120.0000	306.0000	7.3200	2.8100	2.60498	0	2.0000	67.7000	1089.0000	28.3000
230	1	2.73	2023-04-14 09:40:00	6	13.50	94.00	15.2784	15.2784	5	1	1	1	0	1	0	0	0	0	0	0	0	0	34.3000	14.8000	34.3000	11.4000	6.15	0	1.0400	7.6900	114.6000	13.4000	17.4000	6.7400	5.5400		82.6000	4.2600	18.2400	110.0000	354.0000	13.3600	3.5200	3.79545	0	1.3000	73.2000
231	2	3.82	2023-04-15 09:50:00	8	14.00	100.00	14	14	5	1	1	0	1	1	0	0	0	0	0	0	0	0	29.2000	15.7000	29.2000	11.2000	5.07	1	1.0200								117.0000	3.7600	19.7800	109.0000	347.0000	14.7100	3.0700	4.79153	0	1.7000	74.4000		26.9000
232	1	1.71	2023-04-17 10:15:00	5	11.50	86.00	15.5489	15.5489	7	1	1	1	1	0	0	0	0	0	0	0	0	0	30.9000	14.7000	30.9000	11.1000	5.91	0	1.0100	29.4500	581.3900	12.0900	9.3000	23.0800	6.8700		23.3000	4.3200	4.4600	112.0000	255.0000	0.5400	3.0500	0.177049	0	2.9000	12.2000	945.0000	49.1000
233	1	3.99	2023-04-18 10:18:00	5	21.00	107.00	18.3422	18.3422	5	1	0	1	1	1	0	1	0	0	0	0	0	0	34.2000	14.9000	34.2000	12.7000	5.14	1	1.1600	11.2000	564.2100	79.0400	8.5600	7.8600	5.9700		214.0000	4.0100	17.3800	106.0000	186.0000	14.1800	2.3000	6.16522	0	3.3000	81.7000	>9000	416.0000
234	2	2.07	2023-04-18 10:25:00	5	12.00	85.00	16.609	16.609	5	0	1	1	1	1	0	0	0	0	0	0	0	0	26.3000	16.2000	26.3000	11.4000	5.3	1	1.0400	9.3800	79.5900	13.6700	11.9300	12.2900	7.5900		114.0000	3.8900	6.1600	106.0000	389.0000	2.5600	2.6500	0.966038	0	9.4000	41.5000	422.0000	132.0000
235	2	10.54	2023-04-20 11:14:00	7	41.50	154.00	17.4987	17.4987	6	1	1	0	1	1	1	0	0	0	0	0	0	0	28.0000	16.3000	28.0000	12.9000	2.57	1	1.1800	10.7200	49.9800	12.0000	11.4200	12.7700	8.2000		53.2000	4.4300	15.8900	125.0000	246.0000	14.4900	1.0600	13.6698	6	0.4000	91.1000		46.0000
236	2	0.20	2023-04-23 09:05:00	6	5.00	56.00	15.9439	15.9439	13	1	1	1	0	1	1	1	0	1	0	0	0	0	49.5000	14.7000	49.5000	14.1000	4.75	1	1.3000	1.7900	15.1600	2.8800	2.2000	1.8800	3.7200	4.1300	141.0000	2.7500	19.6300	80.0000	705.0000	14.3500	3.5600	4.0309	0	3.9000	73.2000		17.0000
237	1	1.59	2023-04-23 10:09:00	4	12.00	86.00	16.225	16.225	6	1	1	1	1	0	0	0	0	0	0	0	0	0	37.5000	18.2000	37.5000	10.6000	3.38	1	0.9600	2.6100	38.5400	9.7600	6.7300	14.5900	6.6500		40.3000	3.9800	14.8600	102.0000	285.0000	6.9300	6.0700	1.14168	0	3.1000	46.7000	1102.0000	321.0000
238	1	3.02	2023-01-06 09:24:00	4	16.00	100.00	16	16	5	1	1	1	1	0	0	0	0	0	0	0	1	1	41.6000	16.6000	41.6000	11.1000	4.09	1	1.0100	1.1800	13.1300	5.3300	3.5900	5.8200	4.8400		30.1000	4.6500	12.4200	117.0000	424.0000	6.4300	4.7500	1.35368	0	2.6000	51.8000	69.0000	7.3700
239	2	3.84	2023-01-06 09:45:00	6	14.50	106.00	12.9049	12.9049	6	1	1	0	1	1	0	0	0	0	0	0	0	0	26.6000	15.1000	26.6000	12.4000	5.91	0	1.1300	4.5500	65.6900	7.7400	8.4100	8.6900	5.0100		32.0000	3.8700	5.4300	99.0000	466.0000	1.9600	2.7000	0.725926	0	4.6000	36.1000	<60	6.3400
240	1	3.04	2023-01-07 10:06:00	5	18.50	103.00	17.438	17.438	5	1	1	1	0	1	0	0	0	0	0	0	0	0	28.3000	14.3000	28.3000	11.4000	6.62	0	1.0400	1.8400	37.9000	9.1500	3.7300	3.5100	3.2600		9.4900	4.0300	7.7800	119.0000	395.0000	1.9800	4.2300	0.468085	0	10.0000	25.5000	451.0000	168.0000
241	2	2.44	2023-01-08 10:14:00	6	12.00	91.00	14.491	14.491	5	0	1	1	1	1	0	0	0	0	0	0	0	0	29.6000	14.9000	29.6000	10.7000	4.53	1	0.9700	12.6000	32.8700	24.5000	16.6800	9.5200	8.9700		27.3000	4.0300	6.7100	111.0000	276.0000	1.9400	4.0700	0.476658	0	3.1000	28.9000	215.0000	15.4000
242	2	4.83	2023-01-09 10:02:00	4	15.00	106.00	13.3499	13.3499	5	0	1	1	1	1	1	0	0	0	0	0	0	0	42.1000	14.8000	42.1000	12.1000	5.82	0	1.1100	1.7800	36.5400	2.5900	0.0000	0.6100	0.6600		74.9000	3.3000	10.7000	92.0000	414.0000	6.8900	2.3500	2.93191	0	5.4000	64.4000	297.0000	128.0000
243	2	9.43	2023-01-10 09:39:00	9	26.50	138.00	13.9151	13.9151	6	1	1	1	0	1	1	0	0	0	0	0	0	0	56.7000	15.9000	56.7000	12.9000	4.09	1	1.1800	7.4100	69.6200	29.3200	2.9600	1.3100	2.7900		37.5000	3.4000	2.8400	100.0000	126.0000	1.7900	0.7900	2.26582	0	2.1000	63.1000	132.0000	37.0000
244	1	6.37	2023-01-11 10:00:00	7	34.50	130.00	20.4142	20.4142	6	1	0	1	1	1	0	1	0	0	0	0	0	0	39.0000	14.3000	39.0000	13.1000	7.98	0	1.2000	7.9200	17.8100	1.8800	2.5700	1.2000	3.6600		94.4000	3.9800	12.2000	114.0000	286.0000	9.8400	1.5100	6.51656	0	0.6000	80.6000
245	2	5.13	2023-01-11 10:32:00	5	19.00	111.00	15.4208	15.4208	6	1	1	0	1	0	0	0	0	0	0	0	0	0	42.1000	14.7000	42.1000	13.4000	4.1	1	1.2300	3.8800	18.5600	4.8800	1.5200	0.4500	2.8900		100.0000	4.1200	9.7200	118.0000	333.0000	6.1700	2.4300	2.53909	0	3.3000	63.5000	133.0000	74.1000
246	2	0.54	2023-01-12 15:11:00	4	7.00	62.00	18.2102	18.2102	7	1	0	1	1	1	0	0	0	0	0	0	0	0	30.5000	15.3000	30.5000	11.4000	6.52	0	1.0400	9.6200	153.3500	10.3700	3.9500	18.3600	6.8800		99.2000	3.8200	21.3300	96.0000	520.0000	12.0200	7.6600	1.56919	0	2.3000	56.4000	8539.0000	34.5000
247	2	1.96	2023-01-13 09:30:00	5	10.00	84.00	14.1723	14.1723	7	1	1	1	0	1	1	0	0	0	0	0	0	0	26.5000	15.1000	26.5000	11.0000	6.52	0	1.0000	8.3200	52.2000	8.6000	5.0200	11.1100	6.6400		114.0000	3.8800	14.5100	109.0000	345.0000	11.3200	2.6600	4.25564	0	1.4000	78.1000	371.0000	47.3000
248	2	2.25	2023-01-14 09:32:00	5	14.00	97.00	14.8794	14.8794	5	0	1	1	1	1	1	0	0	0	0	0	0	0	43.7000	14.5000	43.7000	12.3000	7.6	0	1.1200	6.3000	137.8600	11.8100	4.3200	6.4300	4.8300		137.0000	4.0900	14.9100	113.0000	426.0000	10.2100	3.3100	3.08459	0	5.1000	68.4000	6825.0000	99.6000
249	2	2.75	2023-01-14 10:02:00	5	13.00	98.00	13.536	13.536	6	0	1	1	1	1	0	0	0	0	0	0	0	0	29.1000	15.0000	29.1000	13.1000	5.59	0	1.2000	2.8500	34.1500	3.1400	2.2000	1.5100	3.7200	5.9400	42.8000	4.3300	18.3700	118.0000	356.0000	12.4900	4.6900	2.66311	0	0.2000	68.0000	429.0000	375.0000
250	1	5.16	2023-01-16 09:28:00	6	15.50	110.00	12.8099	12.8099	8	1	1	1	0	1	0	0	0	0	0	0	0	0	26.2000	13.9000	26.2000	13.3000	6.25	0	1.2200	9.5800	523.5400	36.3700	4.6900	2.0800	3.8700		44.4000	3.7200	20.1000	109.0000	295.0000	18.8800	0.6900	27.3623	6	0.3000	94.0000	420.0000	227.0000
251	1	8.79	2023-01-17 11:42:00	4	29.50	136.00	15.9494	15.9494	6	1	1	0	1	1	0	0	0	0	0	0	0	0	31.4000	15.9000	31.4000	11.6000	4.53	1	1.0600								28.7000	3.9400	8.0600	117.0000	404.0000	5.1900	2.0600	2.51942	0	2.5000	64.3000	84.0000	57.6000
252	1	7.43	2023-01-18 10:43:00	4	20.00	121.00	13.6603	13.6603	11	0	1	1	1	1	0	1	0	0	1	0	0	1	29.0000	15.9000	29.0000	10.4000	3.14	1	0.9400	4.3600	13.9200	7.3500	3.0600	1.8200	2.8200		12.0000	3.9100	16.1300	110.0000	632.0000	11.2500	2.0200	5.56931	0	12.5000	69.8000	517.0000	40.8000
253	1	0.68	2023-01-23 09:38:00	5	9.50	74.00	17.3484	17.3484	5	1	1	0	1	1	1	0	0	1	0	0	0	0	34.8000	14.5000	34.8000	11.8000	6.52	0	1.0800								130.0000	3.9500	13.5900	102.0000	364.0000	8.2000	4.6800	1.75214	0	0.8000	60.4000	1752.0000	60.6000
254	1	12.31	2023-01-24 10:22:00	5	45.50	150.00	20.2222	20.2222	5	1	1	1	0	1	0	0	0	0	0	0	0	0	34.7000	14.8000	34.7000	12.9000	6.52	0	1.1800	6.1000	50.9400	2.8700	4.1500	2.5600	4.1100		60.5000	3.9900	12.5700	111.0000	313.0000	9.1500	1.9700	4.64467	0	2.6000	73.0000	99.0000	678.0000
255	1	2.33	2023-01-25 09:18:00	4	11.50	87.00	15.1936	15.1936	6	1	0	1	1	1	1	1	0	0	0	0	0	0	28.7000	15.0000	28.7000	10.9000	5.61	0	0.9900	6.7400	350.5300	10.2400	3.9300	3.0000	3.9000		132.0000	4.3900	13.2000	112.0000	318.0000	8.7000	3.2800	2.65244	0	3.3000	65.9000	1301.0000	70.6000
256	1	3.39	2023-01-26 09:30:00	9	14.00	100.00	14	14	5	1	1	1	1	0	0	0	0	0	0	0	0	0	31.3000	15.0000	31.3000	12.3000	3.1	1	1.1200	5.0700	63.1500	7.2700	3.0600	0.6400	3.0900		86.4000	3.8400	7.0500	98.0000	518.0000	3.9300	2.2900	1.71616	0	2.3000	55.7000	1381.0000	113.0000
257	1	1.91	2023-01-27 09:38:00	4	12.00	87.00	15.8541	15.8541	7	1	1	0	1	1	1	0	0	0	0	0	0	0	32.1000	14.9000	32.1000	11.8000	5.44	0	1.0700	6.6300	75.8000	3.8300	0.1200	1.4400	3.6300		38.5000	3.4800	5.7500	99.0000	321.0000	1.7100	3.4800	0.491379	0	2.3000	29.7000	336.0000
258	1	3.58	2023-01-28 09:52:00	5	17.00	107.00	14.8485	14.8485	6	1	1	1	1	0	0	1	0	0	0	0	0	0	26.9000	14.3000	26.9000	11.5000	7.17	0	1.0500	5.5300	94.8000	3.0300	2.6400	2.3400	3.4600		168.0000	3.9200	14.6000	108.0000	334.0000	9.5100	3.4000	2.79706	0	1.8000	65.1000	1347.0000	82.5000
259	1	1.81	2023-03-01 10:21:00	3	11.00	87.00	14.533	14.533	5	1	1	1	1	1	0	0	0	0	0	0	0	0	35.1000	15.9000	35.1000	11.4000	5.05	1	1.0400	9.5400	114.6100	6.5600	1.5300	3.9700	5.6900		35.7000	3.9400	9.1100	98.0000	315.0000	5.5100	2.9900	1.84281	0	1.0000	60.5000	251.0000	25.5000
260	2	3.19	2023-03-02 10:05:00	6	15.50	100.00	15.5	15.5	4	1	1	1	0	1	0	1	0	0	0	0	0	0	35.1000	13.9000	35.1000	12.1000	5.2	1	1.1000	17.2000	43.7600	19.8100	0.6300	1.8600	3.9000		79.7000	3.8400	6.5300	104.0000	202.0000	3.7600	1.9800	1.89899	0	3.0000	57.6000	129.0000
261	1	3.10	2023-03-02 10:39:00	5	13.50	98.00	14.0566	14.0566	5	1	1	1	1	1	1	1	0	0	0	0	0	0	43.8000	16.5000	43.8000	12.6000	4.26	1	1.1500	5.4200	130.4700	4.1100	0.9800	2.6400	5.4500		36.7000	4.3200	17.2500	113.0000	331.0000	14.9700	1.8100	8.27072	6	0.2000	86.9000	117.0000	93.2000
262	2	5.07	2023-03-03 09:01:00	4	17.00	114.00	13.0809	13.0809	6	1	1	1	0	1	0	0	0	0	0	0	0	0	34.4000	17.2000	34.4000	12.0000	4.3	1	1.0900	15.7800	209.1400	7.6500	7.9800	7.4600	6.9500		33.6000	3.8500	12.9100	106.0000	387.0000	9.5400	1.8000	5.3	0	6.4000	74.0000	<60	412.0000
263	1	10.66	2023-03-03 10:08:00	5	39.50	147.00	18.2794	18.2794	7	1	1	1	1	0	1	0	0	0	0	0	0	0	35.0000	15.0000	35.0000	13.2000	6.3	0	1.2100								137.0000	3.3600	16.5000	108.0000	274.0000	13.8500	2.2900	6.04803	0	1.1000	83.9000	941.0000	8.7600
264	1	1.99	2023-03-04 09:57:00	4	13.00	89.00	16.4121	16.4121	8	1	1	1	0	1	0	0	0	0	0	0	0	0	35.0000	14.9000	35.0000	12.4000	5.71	0	1.1300	4.3600	38.4600	6.4800	0.1200	5.9700	5.7300		32.6000	3.7600	9.7100	96.0000	316.0000	4.9900	3.1100	1.6045	0	6.1000	51.5000	489.0000	139.0000
265	1	2.40	2023-03-06 09:48:00	5	13.00	91.00	15.6986	15.6986	8	1	1	0	1	1	0	0	0	0	0	0	0	0	35.0000	14.5000	35.0000	13.4000	5.2	1	1.2300	7.5200	43.6400	8.6000	0.0700	1.6500	5.5500		92.7000	4.2900	8.9300	109.0000	370.0000	6.0300	0.7200	8.375	6	16.1000	67.6000	270.0000	62.4000
266	1	1.44	2023-03-07 10:27:00	5	10.00	80.00	15.625	15.625	6	1	1	1	1	1	0	0	0	0	1	1	1	1	30.9000	14.9000	30.9000	11.7000	5.44	0	1.0700								116.0000	4.0500	10.6100	98.0000	189.0000	5.7300	4.2400	1.35142	0	2.7000	54.0000	1885.0000	41.1000
267	2	7.28	2023-03-07 10:40:00	6	24.00	126.00	15.1172	15.1172	5	1	1	1	0	1	0	0	0	0	0	0	0	0	32.7000	17.7000	32.7000	12.4000	2.8	1	1.1300	5.0700	77.2900	5.5800	0.4500	2.8700	4.4800		93.5000	5.0600	9.9300	150.0000	406.0000	8.1200	1.5400	5.27273	0	0.3000	81.8000		116.0000
268	1	2.33	2023-03-08 09:01:00	3	13.50	96.00	14.6484	14.6484	5	1	1	1	1	0	0	0	0	0	0	0	0	0	33.2000	15.6000	33.2000	11.6000	6.3	0	1.0600	5.1900	20.2000	5.0500	1.0100	2.6000	3.8300		132.0000	3.8500	11.3600	101.0000	476.0000	6.8300	3.1500	2.16825	0	4.8000	60.1000	826.0000	25.4000
269	1	1.45	2023-03-08 09:57:00	5	10.80	81.00	16.4609	16.4609	7	1	1	0	1	1	0	0	0	0	1	1	1	1	39.7000	14.5000	39.7000	11.8000	9.07	0	1.0800	12.4300	314.1100	10.6600	0.2800	13.5500	5.4100		167.0000	4.8700	29.6800	93.0000	864.0000	21.3300	4.6400	4.59698	0	0.3000	72.0000
270	1	3.00	2023-03-11 09:17:00	5	14.00	101.00	13.7241	13.7241	5	1	1	1	1	1	0	1	0	0	0	0	0	0	45.4000	15.6000	45.4000	11.7000	4.91	1	1.0700	3.2600	53.8500	0.5300	0.4700	0.3400	2.5200		51.7000	4.4500	7.7100	113.0000	606.0000	1.9400	5.2900	0.36673	0	2.2000	25.1000	391.0000	101.0000
271	1	6.81	2023-06-11 09:49:00	5	23.50	126.50	14.6854	14.6854	7	1	1	1	1	1	0	0	0	0	0	0	0	0	41.8000	15.0000	41.8000	13.2000	5.99	0	1.2100	6.6300	34.5000	10.4500	1.6200	1.7800	4.4500		45.6000	4.3000	11.5800	104.0000	296.0000	8.8200	1.8500	4.76757	0	1.0000	76.1000		46.8000
272	1	2.63	2023-06-13 09:05:00	4	11.00	93.00	12.7182	12.7182	6	1	1	1	0	1	0	0	0	0	0	0	0	0	36.8000	15.5000	36.8000	11.0000	5.71	0	1.0000	9.4000	180.0400	40.7000	1.1200	8.4300	3.8300		17.9000	3.9000	11.4700	106.0000	420.0000	7.1500	3.4000	2.10294	0	2.3000	62.4000
273	1	5.91	2023-06-13 10:04:00	5	23.00	119.00	16.2418	16.2418	5	0	1	1	1	1	0	0	0	0	0	0	0	0	32.1000	15.5000	32.1000	12.0000	5.71	0	1.0900	6.2600	48.4100	6.3200	5.5900	6.9800	8.1200		77.0000	4.6200	13.7300	124.0000	411.0000	12.0200	0.9400	12.7872	6	0.5000	87.6000	398.0000	161.0000
274	1	2.17	2023-06-14 10:56:00	4	12.00	87.00	15.8541	15.8541	7	1	1	0	0	1	1	0	0	0	0	0	0	0	29.9000	15.3000	29.9000	12.7000	5.71	0	1.1600	6.8200	234.2100	10.2000	1.7200	2.2900	5.0700		47.7000	4.6300	23.1000	122.0000	342.0000	16.7100	5.1800	3.22587	0	1.0000	72.4000	7170.0000	33.3000
275	1	2.54	2023-06-15 13:33:00	5	19.00	107.00	16.5953	16.5953	8	1	1	1	1	0	0	1	0	0	0	0	0	0	35.7000	14.3000	35.7000	12.1000	5.59	0	1.1100	52.1700	1526.1600	62.5500	7.1200	10.8400	5.5500		43.2000	4.5600	8.7900	111.0000	285.0000	7.1600	1.0300	6.95146	0	2.3000	81.4000	581.0000	535.0000
276	2	0.55	2023-06-19 10:18:00	5	7.00	67.00	15.5937	15.5937	5	1	1	1	1	1	0	0	0	0	0	0	0	0	22.3000	15.0000	22.3000	10.9000	6.99	0	0.9900	4.9900	101.7800	2.9900	0.9500	1.4800	3.6300		102.0000	3.9100	23.0700	98.0000	704.0000	12.9300	7.4600	1.73324	0	3.6000	56.0000	471.0000	23.3000
277	2	7.77	2023-06-20 09:13:00	5	20.00	128.00	12.207	12.207	5	1	1	1	0	0	0	0	0	0	0	0	0	0	35.9000	14.7000	35.9000	13.6000	6.63	0	1.2400	10.6800	457.0800	11.4300	2.2400	1.6100	4.5200		41.3000	4.2200	12.4900	116.0000	282.0000	10.5500	0.9700	10.8763	6	2.2000	84.4000	370.0000	70.8000
278	1	3.89	2023-06-21 09:30:00	6	16.00	102.00	15.3787	15.3787	6	1	0	1	1	1	0	0	0	0	0	0	0	0	37.3000	15.2000	37.3000	12.1000	3.82	1	1.1000	6.6300	34.5000	10.4500	1.6200	1.7800	4.4500		85.6000	4.3900	8.2100	120.0000	322.0000	7.0300	0.5200	13.5192	6	3.4000	85.6000	235.0000	10.4000
279	2	1.02	2023-06-21 09:46:00	5	9.50	78.00	15.6147	15.6147	5	0	1	1	1	1	0	0	0	0	0	0	0	0	41.2000	14.5000	41.2000	13.6000	6.62	0	1.2500	9.4000	180.0400	40.7000	1.1200	8.4300	3.8300		34.8000	3.3000	5.6200	86.0000	306.0000	1.1300	3.3000	0.342424	0	10.0000	20.1000	1152.0000	19.4000
280	1	1.56	2023-06-25 09:09:00	8	9.50	81.00	14.4795	14.4795	4	1	1	0	1	0	1	0	0	0	0	1	0	1	31.8000	14.9000	31.8000	11.7000	5.71	0	1.0700	6.9700	208.5600	4.3500	1.7500	3.0900	5.0000		70.8000	3.8700	8.3500	104.0000	408.0000	2.1700	4.7700	0.454927	0	9.5000	26.0000	489.0000	240.0000
281	2	4.52	2023-06-27 09:45:00	6	18.50	106.00	16.4649	16.4649	5	1	1	1	0	1	0	0	0	0	0	0	0	0	48.0000	13.7000	48.0000	13.7000	7.47	0	1.2600	7.9200	88.7500	14.9700	1.3100	2.5600	4.7200		153.0000	3.7400	12.3200	105.0000	199.0000	9.7900	1.7000	5.75882	0	0.2000	79.4000	215.0000	9.8700
282	2	1.33	2023-06-27 11:47:00	4	10.00	77.00	16.8663	16.8663	5	1	1	1	1	1	0	0	0	0	1	1	1	1	29.9000	13.8000	29.9000	11.2000	8.48	0	1.0200	7.6700	187.4600	14.8400	1.4400	3.3700	5.1700		160.0000	3.9500	16.4300	97.0000	253.0000	9.4400	4.7000	2.00851	0	7.3000	57.5000	807.0000	138.0000
283	1	6.88	2023-06-28 09:46:00	9	20.00	117.00	14.6103	14.6103	5	1	1	1	1	0	0	1	0	0	0	0	0	0	38.2000	14.9000	38.2000	13.0000	6.99	0	1.1900	4.8000	43.3900	3.2700	0.6400	1.1200	3.6300		62.5000	3.4800	9.1100	95.0000	436.0000	6.6500	1.6200	4.10494	0	5.1000	73.0000	379.0000	332.0000
284	1	7.04	2023-06-30 09:58:00	6	21.00	124.00	13.6576	13.6576	6	0	1	1	1	1	0	0	0	0	1	1	0	1	34.0000	19.8000	34.0000	11.3000	2.93	1	1.0300	5.7600	17.2300	1.5600	1.5900	2.7800	3.9400		1.2700	3.5400	5.7600	100.0000	398.0000	3.0500	1.8300	1.66667	0	0.0000	53.1000	<60	37.8000
285	1	2.66	2023-06-30 10:02:00	4	12.50	95.00	13.8504	13.8504	7	1	1	1	1	1	0	0	0	0	0	0	0	0	37.4000	15.1000	37.4000	12.7000	4.65	1	1.1600	5.7200	51.0600	13.4300	1.2800	2.1200	3.7000		63.7000	3.7000	14.6200	106.0000	357.0000	12.4500	1.3500	9.22222	6	1.6000	85.2000	663.0000	28.6000
286	2	6.28	2023-07-01 09:36:00	4	24.00	119.00	16.948	16.948	6	1	1	1	1	1	0	0	0	0	0	0	0	0	38.8000	14.8000	38.8000	11.5000	5.01	1	1.0500	5.9500	15.3300	3.9100	1.2600	2.1200	5.0700		66.7000	3.5000	8.3600	98.0000	307.0000	6.1300	1.3000	4.71538	0	5.5000	73.3000	819.0000	37.8000
287	2	4.54	2023-07-01 12:10:00	6	15.00	103.00	14.1389	14.1389	8	1	1	0	0	1	0	0	0	0	0	0	0	0	41.8000	14.7000	41.8000	14.0000	6.99	0	1.2800	6.2200	414.5600	24.2600	1.6900	2.8700	3.6000		95.4000	3.5700	13.1400	99.0000	265.0000	11.6700	0.9000	12.9667	6	1.2000	88.8000	>9000	119.0000
288	1	1.54	2023-07-02 09:44:00	8	11.50	82.00	17.1029	17.1029	6	1	1	1	1	0	1	0	0	0	0	0	0	0	41.3000	15.0000	41.3000	15.5000	5.04	1	1.4200	3.7800	140.6800	53.2000	2.6300	2.8700	2.0300		93.4000	4.1500	12.1800	73.0000	341.0000	9.7100	1.9700	4.92893	0	1.0000	79.8000	1646.0000	107.0000
289	1	2.03	2023-07-02 09:49:00	5	11.00	87.00	14.533	14.533	6	1	1	1	1	1	1	0	0	0	0	0	0	0	19.7000	14.9000	19.7000	11.3000	4.4	1	1.0300	10.6800	457.0800	11.4300	2.2400	1.6100	4.5200		42.5000	3.8700	15.6100	115.0000	184.0000	7.9100	6.4800	1.22068	0	0.4000	50.7000	318.0000	750.0000
290	1	6.93	2023-07-03 10:58:00	4	26.00	125.00	16.64	16.64	5	0	1	1	1	1	1	1	0	0	0	0	0	0	34.0000	14.4000	34.0000	12.7000	5.01	1	1.1600	6.6300	34.5000	10.4500	1.6200	1.7800	4.4500		22.9000	3.8600	8.6900	102.0000	352.0000	7.0200	0.7300	9.61644	6	0.7000	80.8000		54.4000
291	1	0.68	2023-07-04 10:53:00	3	8.00	70.00	16.3265	16.3265	6	1	1	0	1	1	0	0	0	0	0	0	0	0	23.6000	14.0000	23.6000	11.2000	8.48	0	1.0200	2.4700	145.6200	6.9900	1.6000	23.3400	3.6500		44.9000	3.4800	22.2800	93.0000	608.0000	13.9800	5.9300	2.3575	0	1.5000	62.8000	212.0000	16.5000
292	1	5.64	2023-07-04 11:02:00	4	19.00	113.00	14.8798	14.8798	4	1	1	1	0	0	0	1	0	0	0	0	0	0	31.6000	15.3000	31.6000	13.0000	4.88	1	1.1900	1.7500	44.9500	5.3400	2.3500	3.8500	3.1900		73.3000	3.7600	28.4000	109.0000	325.0000	25.1700	2.3000	10.9435	6	0.0000	88.7000	695.0000	43.6000
293	2	1.86	2023-07-05 09:03:00	4	11.50	87.00	15.1936	15.1936	5	1	1	1	1	1	0	0	0	0	0	0	0	0	26.3000	15.5000	26.3000	10.4000	5.2	1	0.9400	1.6200	22.3700	3.4400	0.6200	2.0000	1.1800		24.5000	3.9500	9.0600	114.0000	236.0000	5.3800	2.1000	2.5619	0	8.6000	59.4000	239.0000	70.6000
294	1	10.34	2023-10-11 10:27:00	5	30.50	139.00	15.7859	15.7859	6	1	1	1	0	1	0	0	0	0	0	0	0	0	28.8000	14.5000	28.8000	14.5000	4.1	1	1.3400	2.3700	324.5800	4.8200	3.1300	5.7800	4.2700		76.6000	4.5800	17.0600	121.0000	353.0000	14.1900	2.3200	6.11638	0	0.2000	83.2000	<60	258.0000
295	1	9.87	2023-10-11 10:41:00	7	38.00	144.00	18.3256	18.3256	7	0	1	1	1	1	0	0	0	0	0	0	0	0	27.5000	16.8000	27.5000	12.7000	2.61	1	1.1600	1.4900	21.4100	3.8100	0.9600	2.9100	0.9000		17.6000	4.4200	21.6200	119.0000	356.0000	20.5600	0.9300	22.1075	6	0.0000	95.2000		24.2000
296	1	2.79	2023-10-14 12:58:00	6	15.50	95.00	17.1745	17.1745	6	1	1	0	0	1	0	0	0	0	0	0	0	0	35.5000	16.7000	35.5000	13.2000	3.42	1	1.2100	1.4200	150.9600	4.5000	2.4400	3.1300	2.8300		80.4000	4.0000	6.9600	106.0000	229.0000	4.9500	1.8200	2.71978	0	0.9000	71.1000	<60	191.0000
297	2	1.46	2023-10-15 11:33:00	3	12.00	88.00	15.4959	15.4959	8	1	1	1	1	0	0	0	0	0	0	0	0	0	34.6000	15.9000	34.6000	12.6000	5.99	0	1.1500	0.5900	183.2100	9.1800	0.6900	2.2800	0.6700		94.1000	4.0200	21.2400	99.0000	523.0000	16.0800	3.8100	4.22047	0	1.1000	75.7000	252.0000	15.9000
298	2	1.65	2023-10-15 15:54:00	7	11.00	84.00	15.5896	15.5896	6	1	1	1	1	1	0	0	0	0	0	0	0	0	39.3000	14.1000	39.3000	13.1000	5.15	1	1.2000								77.1000	4.5900	7.7200	124.0000	248.0000	6.6900	0.5600	11.9464	6	0.4000	86.6000		25.7000
299	2	2.96	2023-10-19 12:19:00	4	15.00	100.00	15	15	6	1	1	1	0	1	0	0	0	0	0	1	1	1	26.8000	15.5000	26.8000	12.4000	5.71	0	1.1300	7.1800	75.3800	19.9800	8.7100	96.6800	10.4100		101.0000	3.8300	8.4700	103.0000	554.0000	2.6300	4.6400	0.56681	0	4.8000	31.1000	854.0000	174.0000
300	1	6.74	2023-10-20 09:34:00	5	28.00	128.00	17.0898	17.0898	5	1	1	1	1	0	0	0	0	0	0	0	0	0	30.6000	17.4000	30.6000	12.6000	2.32	1	1.1500	15.7800	209.1400	7.6500	7.9800	7.4600	6.9500		32.7000	4.9400	13.9000	138.0000	392.0000	12.2100	1.5500	7.87742	0	0.2000	87.9000		238.0000
301	2	5.67	2023-10-21 11:20:00	4	19.00	103.00	17.9093	17.9093	6	1	1	1	1	0	0	0	0	0	0	0	1	1	24.2000	16.6000	24.2000	10.5000	2.6	1	0.9500	8.7900	13.2900	2.4900	1.1600	1.5800	0.7900		17.3000	3.9900	6.3100	110.0000	210.0000	2.0200	3.8700	0.521964	0	0.5000	32.0000		160.0000
302	2	7.44	2023-10-22 10:07:00	7	29.00	123.00	19.1685	19.1685	5	1	1	0	1	1	0	0	0	0	0	0	0	0	29.9000	15.6000	29.9000	12.7000	5.99	0	1.1600	1.6200	22.3700	3.4400	0.6200	2.0000	1.1800		155.0000	4.3100	8.7800	122.0000	191.0000	7.7400	0.8600	9	6	0.6000	88.3000		449.0000
303	1	1.02	2023-10-23 09:18:00	5	10.00	78.00	16.4366	16.4366	5	1	1	1	0	1	0	0	0	0	0	0	0	0	32.4000	15.5000	32.4000	11.4000	5.3	1	1.0400	2.3700	324.5800	4.8200	3.1300	5.7800	4.2700		168.0000	3.7800	8.8300	99.0000	230.0000	3.9900	3.3000	1.20909	0	6.8000	45.1000		405.0000
304	1	2.24	2023-10-23 13:33:00	6	13.00	86.00	17.5771	17.5771	3	0	1	1	1	1	1	0	0	0	0	0	0	0	22.8000	15.6000	22.8000	10.1000	5.05	1	0.9200	5.1700	275.1700	13.1100	2.0500	37.4000	4.2700		48.9000	4.5000	17.9200	126.0000	340.0000	12.8500	3.8700	3.32041	0	2.0000	71.6000	1706.0000	1660.0000
305	1	3.01	2023-10-26 10:12:00	4	12.00	95.00	13.2964	13.2964	4	0	1	1	1	0	0	0	0	0	0	0	0	0	32.3000	14.6000	32.3000	11.6000	6.64	0	1.0600	52.1700	1526.1600	62.5500	7.1200	10.8400	5.5500		109.0000	3.7800	16.3800	99.0000	292.0000	12.3000	2.7700	4.44043	0	3.9000	75.2000	762.0000	67.9000
306	1	0.32	2023-10-29 09:25:00	4	6.50	64.00	15.8691	15.8691	6	1	1	1	0	1	0	0	0	0	1	1	1	1	33.2000	16.7000	33.2000	13.5000	4.54	1	1.2300	4.9900	101.7800	2.9900	0.9500	1.4800	3.6300		48.9000	4.1500	16.9300	94.0000	890.0000	10.0300	6.0000	1.67167	0	1.1000	59.2000	296.0000	2.4400
307	1	0.89	2023-10-31 11:01:00	5	9.50	74.00	17.3484	17.3484	6	1	0	1	1	1	1	0	0	0	0	0	0	0	31.8000	16.6000	31.8000	13.8000	4.37	1	1.2600	1.8100	250.6400	25.1600	1.7600	1.1100	0.4500		130.0000	4.1200	12.8400	107.0000	387.0000	7.8400	3.3200	2.36145	0	7.2000	61.1000	1071.0000	19.7000
[truncated: 52 more columns]

## Sheet: KDSS
name	gender male=1	age（y）	date of discharge	Hospitalization days	systolic pressure(mmHg)_1	diastolic pressure(mmHg)_1	weight(kg)	height(cm)	BMI		fever	rash	conjunctivitis	Lip/tongue	lymphadenitis	the four limbs	Valve regurgitation	Ventricular enlargement	Decreased cardiac function	pericardial effusion	Left common coronary artery dilation	Left anterior descending branch	Right coronary artery	CALs	APTT	TT	PT	FIB1_1	FIB	FIB value	INR	D-Dimer	CRP	crp2	HGB	L	RBC	WBC	PLT	EOS	N	N%	NLR		NLR value	BNP	IgE	troponin	CD3+CD4+T
1	2	6.18	2018-04-28 12:00:00	29			26.00	122.00	17.4684	17.4684	6	1	1	1	0	0	1	0	0	0	0	0	0	0	25.4000	21.4000	12.4000	1.5500	1.55	1	1.0400	2.4600	101.0000	88.3000	95.0000	1.4900	3.2400	6.1800	199.0000	0.8000	3.8800	62.8000	2.60403	2.60403	0	1127.0000	104.0000	0.0040	586.0000
2	1	0.87	2018-04-15 14:00:00	16			9	74	16.4354	16.4354	7	0	1	1	1	1	0	1	0	0	0	0	0	0	30.0000	23.2000	13.6000	1.1000	1.1	1	1.1400	1.8000	1.5900	2.0300	95.0000	9.5700	3.5700	53.9700	659.0000	0.7000	39.9700	74.1000	4.17659	4.17659	0	6286.0000	108.0000	0.0160	3654.0000
3	1	0.40	2021-06-02 10:32:00	10			7	63	17.6367	17.6367	6	1	0	1	1	1	0	0	0	0	0	0	0	0	34.1000	16.0000	13.0000	4.7400	4.74	1	1.1200	1.2100	43.5000	32.7000	100.0000	1.7700	3.8600	6.8500	356.0000	0.3000	4.7000	68.7000	2.65537	2.65537	0	2530.0000	64.3000	0.0710	168.0000
4	1	1.84	2020-06-20 09:40:00	10	94	68	15.00	90.00	18.5185	18.5185	8	1	1	1	0	1	1	0	0	0	0	0	0	0	31.2000	20.3000	11.3000	5.4000	5.4	1	0.9600	2.2500	118.0000	47.5000	108.0000	1.4700	3.9200	24.7400	304.0000	0.3000	22.4200	90.7000	15.2517	15.2517	6	2584.0000	634.0000	0.0080	307.0000
5	2	4.43	2017-06-22 09:10:00	13			51	21.00	1156.46	1156.46	9	1	1	1	0	0	0	0	0	0	1	0	0	1	53.5000	16.0000	13.4000	4.7000	4.7	1	1.1500	3.3700	119.0000	93.7000	97.0000	0.7100	3.2800	36.6000	178.0000	0.3000	35.5800	97.2000	50.1127	50.1127	6	9000	103.0000	0.0710	108.0000
6	1	11.74	2018-06-13 09:03:00	8	73	52	34.00	152.00	14.7161	14.7161	5	0	1	1	1	0	0	0	0	1	0	0	0	0	38.3000	16.3000	15.1000	3.2500	3.25	1	1.2900	3.5900	39.5000	37.9000	99.0000	0.8300	3.4400	11.1900	111.0000	1.4000	9.6700	86.5000	11.6506	11.6506	6	7200.0000	242.0000	0.0440	235.0000
7	1	0.91	2016-02-14 11:30:00	17	87	46	10.00	77.00	16.8663	16.8663	5	1	1	1	1	1	0	0	0	0	0	0	0	0	33.1000	15.4000	9.4000	4.5500	4.55	1	0.8200	8.8700	143.0000	2.5400	99.0000	1.1100	3.6000	2.3400	66.0000	0.0000	1.1200	47.9000	1.00901	1.00901	0	1818.0000	74.3000	0.0030	175.0000
8	2	2.69	2021-09-11 10:54:00	6			16	98	16.6597	16.6597	4	0	1	1	0	1	0	1	0	0	0	0	0	0	28.9000	17.2000	13.0000	3.4100	3.41	1	1.1200	3.6400	59.7000	31.5000	83.0000	4.0800	4.6000	5.6600	421.0000	1.4000	1.2900	22.8000	0.316176	0.316176	0	2695.0000	89.9000	0.0710	32.0000
9	1	8.41	2021-10-14 09:59:00	12	87	42	27.50	138.00	14.4402	14.4402	10	1	0	1	1	1	0	0	0	0	0	0	1	1	39.7000	19.4000	11.8000	2.7000	2.7	1	1.0100	6.7900	78.6000	114.0000	111.0000	0.6700	3.9100	6.5500	85.0000	0.0000	5.5200	84.2000	8.23881	8.23881	6	2695.0000	242.0000	0.0080	41.0000
10	2	1.60	2020-12-16 11:00:00	24	96	49	11.00	78.00	18.0802	18.0802	6	1	1	1	0	1	0	0	0	0	1	0	1	1	30.5000	15.7000	13.1000	4.2000	4.2	1	1.1000	2.4600	85.3000	79.4000	98.0000	1.0300	3.6500	4.3300	174.0000	1.8000	2.9300	67.7000	2.84466	2.84466	0	6286.0000	90.1000	0.0440	247.0000
11	2	2.11	2022-02-22 12:08:00	8			17	99	17.3452	17.3452	7	1	1	1	1	0	0	0	1	1	0	0	0	0	29.9000	15.8000	12.0000	6.8900	6.89	0	1.0300	1.0700	38.1000	6.5800	79.0000	2.6700	2.8800	17.9600	277.0000	1.8000	13.6000	75.7000	5.09363	5.09363	0	2530.0000	7.4000	0.0710	45.0000
12	1	6.12	2022-03-17 10:35:00	10	96	64	26.00	122.00	17.4684	17.4684	6	1	1	1	1	1	0	0	0	0	0	0	0	0	35.8000	16.9000	13.8000	6.6600	6.66	0	1.2000	1.1100	66.2000	33.9000	118.0000	0.8400	4.1100	17.7400	277.0000	0.0000	16.1700	91.2000	19.25	19.25	6	524.0000	307.0000	0.0040	147.0000
13	2	3.21	2022-03-31 09:30:00	8	76	39	18.00	100.00	18	18	9	1	1	1	1	0	1	1	0	1	0	0	0	0	55.8000	15.2000	12.1000	5.0800	5.08	1	1.0400	4.9800	198.0000	52.3000	92.0000	1.1300	2.9800	7.3100	82.0000	1.0000	6.0000	82.0000	5.30973	5.30973	0	4233.0000		0.0030	606.0000
14	1	10.15	2022-05-08 10:11:00	8	89	47	39.00	150.00	17.3333	17.3333	4	1	0	1	1	1	0	1	0	0	0	0	0	0	36.7000	18.3000	11.7000	3.6200	3.62	1	1.0000	2.4600	63.6000	9.9600	99.0000	1.2100	3.5200	16.9800	198.0000	0.2000	15.4000	90.7000	12.7273	12.7273	6	2670.0000	212.0000	0.0290	71.0000
15	1	10.06	2022-05-13 11:32:00	10	60	30	24.50	140.00	12.5	12.5	8	1	1	1	0	1	1	1	1	0	0	0	0	0	43.5000	16.0000	15.3000	7.4100	7.41	0	1.3400	1.8000	119.0000	65.5000	95.0000	0.3700	3.4200	25.0600	133.0000	0.4000	24.3800	97.2000	65.8919	65.8919	6	9000	242.0000	0.1530	21.0000
16	1	5.91	2022-05-13 09:47:00	8	59	31	22.50	122.00	15.1169	15.1169	6	1	1	0	1	1	0	1	1	1	0	0	0	0	47.7000	14.7000	12.1000	7.4100	7.41	0	1.0400	2.2500	117.0000	117.0000	102.0000	0.6800	3.7800	15.3500	198.0000	0.1000	14.3700	93.6000	21.1324	21.1324	6	9000	90.1000	0.0200	27.0000
17	1	2.36	2022-06-07 12:21:00	8	112	70	14.50	98.00	15.0979	15.0979	7	1	1	1	1	0	0	0	0	0	1	0	0	1	44.0000	16.6000	11.9000	5.0800	5.08	1	1.0200	3.3700	88.3000	49.2000	98.0000	1.7500	3.7500	31.8200	89.0000	0.0000	29.1300	91.6000	16.6457	16.6457	6	2091.0000	517.0000	0.0130	445.0000
18	2	4.77	2022-06-29 10:44:00	26			18	107	15.7219	15.7219	5	0	1	1	1	1	0	0	0	0	0	1	0	1	37.7000	15.7000	13.8000	5.2200	5.22	1	1.1900	3.5900	119.0000	179.0000	82.0000	0.9500	3.5300	21.6900	70.0000	4.4000	19.4900	89.9000	20.5158	20.5158	6	9000	977.0000	0.1530	263.0000
19	1	2.44	2022-08-22 10:18:00	9			15	90	18.5185	18.5185	5	1	1	1	0	1	0	0	0	0	0	0	0	0	42.8000	18.7000	10.4000	3.9300	3.93	1	0.8800	8.8700	137.0000	53.2000	110.0000	1.0200	3.8800	4.0000	87.0000	0.1000	2.8000	70.0000	2.7451	2.7451	0	345	319.0000	0.0200	57.0000
20	1	3.06	2022-10-16 12:23:00	10	73	47	17.00	96.00	18.4462	18.4462	9	1	1	0	0	1	0	1	1	1	0	0	0	0	55.0000	15.3000	14.2000	6.3300	6.33	0	1.3100	2.4300	187.0000	67.4000	88.0000	2.6900	3.3400	32.7700	266.0000	0.4000	29.1500	88.9000	10.8364	10.8364	6	9000	108.0000	0.0570	227.0000
21	1	3.88	2023-06-21 09:43:00	10			20	100	20	20	10	1	1	1	0	1	0	0	0	0	0	1	1	1	55.3000	15.1000	14.7000	6.0700	6.07	0	1.2100	3.3700	108.0000	183.0000	119.0000	1.0100	4.1800	24.6200	287.0000	0.0000	22.2900	90.5000	22.0693	22.0693	6	2670.0000		0.0620	213.0000
22	1	3.16	2023-02-10 10:47:00	13			16	99	16.3249	16.3249	7	1	1	1	0	1	0	0	0	0	0	1	0	1	40.2000	15.0000	13.3000	5.2200	5.22	1	1.2100	3.5900	145.0000	147.0000	107.0000	0.3400	3.8300	4.8200	87.0000	7.7000	4.0000	82.9000	11.7647	11.7647	6	4233.0000	477.0000	0.0190	140.0000
23	1	11.37	2023-02-07 10:36:00	9	77	40	45.00	145.00	21.4031	21.4031	6	1	1	1	1	0	0	0	0	0	1	1	1	1	39.0000	14.8000	12.3000	6.6200	6.62	0	1.1200	3.9800	256.0000	164.0000	114.0000	0.7700	4.1900	15.9100	88.0000	0.2000	14.6300	92.0000	19	19	6	2670.0000	360.0000	0.0620	287.0000
24	1	7.37	2023-02-11 09:29:00	6	80	45	24.00	125.00	15.36	15.36	5	1	1	1	0	1	0	0	0	0	1	1	1	1	39.5000	14.7000	12.3000	6.9200	6.92	0	1.1200	2.2500	127.0000	193.0000	101.0000	0.9600	3.6800	17.8200	349.0000	0.8000	15.8900	89.2000	16.5521	16.5521	6	2152.0000	566.0000	0.0070	62.0000
25	1	12.82	2023-02-15 10:50:00	9	82	53	52.00	167.00	18.6453	18.6453	4	1	1	1	1	0	0	0	1	0	0	1	1	1	39.9000	14.0000	13.1000	5.0100	5.01	1	1.2000	1.0700	118.0000	66.4000	111.0000	0.4100	3.9200	3.9100	92.0000	2.8000	3.2800	83.9000	8	8	6	4060.0000		0.2320	224.0000
26	1	4.62	2023-04-17 10:03:00	10	83	51	21.00	116.00	15.6064	15.6064	5	1	0	1	1	1	0	1	0	0	0	1	0	1	60.5000	17.0000	12.2000	2.4600	2.46	1	1.1100	3.1800	43.4000	22.3000	117.0000	0.8000	4.4200	4.2400	65.0000	1.2000	3.2200	75.9000	4.025	4.025	0	1692.0000	164.0000		330.0000
27	2	5.47	2023-05-26 11:09:00	6	92	59	14.60	101.00	14.3123	14.3123	6	1	1	1	0	1	0	1	0	1	0	0	0	0	41.6000	14.5000	12.6000	8.4800	8.48	0	1.1500	0.6100	183.0000	129.0000	102.0000	1.8300	3.9100	25.5400	197.0000	0.4000	22.9100	89.7000	12.5191	12.5191	6	9000	90.1000	0.0060	938.0000
28	2	11.93	2023-10-10 10:19:00	8	126	75	41.50	155.00	17.2737	17.2737	7	1	1	1	1	0	0	0	0	1	0	0	0	0	30.6000	14.8000	12.4000	3.0800	3.08	1	1.1300	10.5000	54.6000	82.7000	120.0000	2.1900	6.4400	24.1400	378.0000	0.3000	21.5700	89.3000	9.84932	9.84932	6	2152.0000	27.5000	0.2320	543.0000
[truncated: 59 more columns]
