# Supplementary material for: An early predictive model for Kawasaki disease shock syndrome in children in central China
Source: Front Cardiovasc Med. 2024 May 27;11:1405012. doi: 10.3389/fcvm.2024.1405012 (PMC11163032; doi:10.3389/fcvm.2024.1405012)
Supplement: Supplementary file 1 [file Datasheet1.zip › Data Sheet 1_v1/Supplementary Table 3.xlsx]

## Sheet: Tests of Normality
	Tests of Normality
			Kolmogorov-Smirnova			Shapiro-Wilk
			Statistic	df	Sig.	Statistic	df	Sig.
	age	KD	0.12147	307	8.09364e-12	0.895223	307	1.02079e-13
		KDSS	0.144486	28	0.140041	0.910433	28	0.0202527
	BMI	KD	0.135964	307	5.41049e-15	0.711084	307	1.12739e-22
		KDSS	0.530952	28	2.87694e-23	0.195011	28	2.52485e-11
	Duration of fever	KD	0.214261	307	5.70001e-39	0.861583	307	6.20256e-16
		KDSS	0.183674	28	0.0164579	0.925375	28	0.0471853
	WBC	KD	0.0608087	307	0.00816125	0.969995	307	5.22746e-06
		KDSS	0.170171	28	0.0368802	0.894881	28	0.00869889
	Hb	KD	0.0532452	307	0.0354401	0.975026	307	3.50102e-05
		KDSS	0.12108	28	0.2	0.963135	28	0.412603
	PLT	KD	0.0872658	307	6.84245e-06	0.958421	307	1.14472e-07
		KDSS	0.163344	28	0.0538224	0.858854	28	0.00141821
	NLR	KD	0.161778	307	1.26229e-21	0.773865	307	2.74677e-20
		KDSS	0.207537	28	0.0032622	0.731492	28	8.20129e-06
	CRP	KD	0.146598	307	1.42222e-17	0.911178	307	1.72774e-12
		KDSS	0.120648	28	0.2	0.962472	28	0.398382
	SF	KD	0.133691	307	1.80825e-14	0.807992	307	8.97921e-19
		KDSS	0.231047	28	0.000520732	0.747806	28	1.45816e-05
	ALT	KD	0.27027	307	3.4341e-63	0.575777	307	1.05456e-26
		KDSS	0.276193	28	7.86796e-06	0.695715	28	2.47985e-06
	AST	KD	0.279096	307	1.51818e-67	0.437249	307	6.84202e-30
		KDSS	0.30795	28	2.43288e-07	0.430662	28	2.36544e-09
	AST/ALT	KD	0.0776894	307	0.000126098	0.906295	307	7.02223e-13
		KDSS	0.199735	28	0.00568905	0.749659	28	1.55866e-05
	LDH	KD	0.150984	307	1.06374e-18	0.804005	307	5.84088e-19
		KDSS	0.209463	28	0.00283207	0.739925	28	1.10151e-05
	CKMB	KD	0.200027	307	9.37337e-34	0.753447	307	4.10189e-21
		KDSS	0.150685	28	0.103427	0.935356	28	0.084229
	ALB	KD	0.0540967	307	0.0304136	0.987114	307	0.00773271
		KDSS	0.0783505	28	0.2	0.955902	28	0.277692
	GLO	KD	0.112292	307	5.18098e-10	0.863197	307	7.75645e-16
		KDSS	0.138421	28	0.181281	0.923728	28	0.0429226
	TBIL	KD	0.310164	307	4.89122e-84	0.458108	307	1.87191e-29
		KDSS	0.280774	28	4.89502e-06	0.475224	28	6.40529e-09
	Scr	KD	0.0849635	307	1.42952e-05	0.960457	307	2.13921e-07
		KDSS	0.112216	28	0.2	0.949546	28	0.192988
	BUN	KD	0.0614765	307	0.00708422	0.960858	307	2.42422e-07
		KDSS	0.203986	28	0.00421549	0.780735	28	4.97458e-05
	APTT	KD	0.0643767	307	0.00374626	0.960127	307	1.93044e-07
		KDSS	0.134565	28	0.2	0.935953	28	0.08722
	PT2	KD	0.0703089	307	0.000908667	0.946791	307	4.36565e-09
		KDSS	0.108731	28	0.2	0.971758	28	0.628444
	FIB	KD	0.0340163	307	0.2	0.99331	307	0.189218
		KDSS	0.0755792	28	0.2	0.984024	28	0.93328
	PCT	KD	0.288398	307	2.71383e-72	0.52526	307	5.97839e-28
		KDSS	0.256019	28	5.71119e-05	0.657246	28	7.4869e-07
	ESR	KD	0.0651431	307	0.0031466	0.964653	307	8.23403e-07
		KDSS	0.0996879	28	0.2	0.976544	28	0.761163
	Na	KD	0.0576908	307	0.0154057	0.990743	307	0.0500782
		KDSS	0.130389	28	0.2	0.962833	28	0.406065
	钾	KD	0.0722947	307	0.000546631	0.931739	307	1.15552e-10
		KDSS	0.105939	28	0.2	0.968785	28	0.548402
	IgE	KD	0.264602	307	1.79822e-60	0.565533	307	5.77072e-27
		KDSS	0.210412	28	0.00264007	0.812598	28	0.000179485
	IgM	KD	0.0737956	307	0.000368101	0.967984	307	2.55778e-06
		KDSS	0.235767	28	0.000350083	0.819112	28	0.000236408
	IgG	KD	0.141916	307	2.06686e-16	0.768846	307	1.70132e-20
		KDSS	0.170919	28	0.0353411	0.874616	28	0.00306131
	IgA	KD	0.14579	307	2.27273e-17	0.857185	307	3.40557e-16
		KDSS	0.104673	28	0.2	0.940007	28	0.110579
	IL2	KD	0.208216	307	1.04112e-36	0.490617	307	9.57041e-29
		KDSS	0.11105	28	0.2	0.93994	28	0.110148
	IL4	KD	0.242894	307	1.28972e-50	0.350875	307	1.41926e-31
		KDSS	0.111433	28	0.2	0.962034	28	0.389181
	IL6	KD	0.301478	307	3.03799e-79	0.423655	307	3.60747e-30
		KDSS	0.248517	28	0.000114122	0.736682	28	9.82756e-06
	IL10	KD	0.260046	307	2.49285e-58	0.489155	307	8.87737e-29
		KDSS	0.357332	28	4.60116e-10	0.466623	28	5.26254e-09
	INFγ	KD	0.38431	307	9.97404e-131	0.157313	307	8.9201e-35
		KDSS	0.428191	28	9.04831e-15	0.28875	28	1.35459e-10
	TNFα	KD	0.32477	307	2.03466e-92	0.257946	307	3.39516e-33
		KDSS	0.147465	28	0.122443	0.908608	28	0.0183047
	CD4T	KD	0.194162	307	1.0237e-31	0.787117	307	1.01212e-19
		KDSS	0.306736	28	2.80084e-07	0.441257	28	2.98319e-09
	CD8T	KD	0.114967	307	1.60078e-10	0.88619	307	2.34287e-14
		KDSS	0.257699	28	4.87448e-05	0.651647	28	6.33232e-07
	CD19B	KD	0.128478	307	2.64468e-13	0.875638	307	4.64051e-15
		KDSS	0.229989	28	0.000568503	0.681679	28	1.58623e-06
